# Supplementary material for: Tracking of Ball and Players in Beach Volleyball Videos
Source: PLoS One. 2014 Nov 26;9(11):e111730. doi: 10.1371/journal.pone.0111730 (PMC4245102; doi:10.1371/journal.pone.0111730)
Supplement: Code S1 — Algorithm code. The algorithm code used in this work for tracking the ball and the players. (ZIP) [file pone.0111730.s001.zip]

Archive with 2 entries (2 files):
- Code/Tracker.cpp
- Code/Tracker.h
