# Supplementary material for: Tracking of Ball and Players in Beach Volleyball Videos
Source: PLoS One. 2014 Nov 26;9(11):e111730. doi: 10.1371/journal.pone.0111730 (PMC4245102; doi:10.1371/journal.pone.0111730)
Supplement: Code S1 — Algorithm code. The algorithm code used in this work for tracking the ball and the players. (ZIP) [file pone.0111730.s001.zip › Code/Tracker.cpp]

// Code for the tracking of the players and the ball in Beach Volleyball using OpenCV

// header files
	#include <string.h>
	#include <qstring>
	#include <iostream>
	#include <fstream>
	#include "Tracker.h"


Tracker::Tracker() //Constructor - call readfiles() and calibrate()
{
	//readFiles("C:/Users/Gabriel/Desktop/Keizer.scouter", "C:/Users/Gabriel/Desktop/Keizer.avi");
	Trackingis = false;
	showTrackingChecked = true;
	calcOnOneFrame = false;
	paused = false;
	isLoadingCal=false;
	validVideo=true;
	validScouter=true;
	IntHistTracking=false;
	TrackBall=false;
	TrackPlayers=true;
	EvaluatePlayers=false;
	EvaluateBall=false;
	ballStarted=false;
	ballContact=false;
	updateHist=false;
	playerReposition=0;
	avmaxweight = 0.0;
	avCloudspread = 0.0;
	numrects = 4;
	numparts = 60;
	corrUpHist=2.5;
	calibframe = 0;
	waitFrames=20;
	minDistBall=20;
	distEvaluate=1;
	dist1 = dist2 = dist3 = owndist = 0;
	Rect rct;
	Mat hst;
	vector<Mat> hstvct;
	order.push_back(3);
	order.push_back(2);
	order.push_back(1);
	order.push_back(0);
	for(int numchannels = 0; numchannels <3; numchannels++) hstvct.push_back(hst);
	for(int counter = 0; counter < numrects; counter++) 
		{
			ptcl.hists.push_back(hstvct);
			ptcl.rects.push_back(rct);
		}
		ptcl.w = 0.01;
		ptcl.wcolor = 0.01;
		ptcl.wmov = 0.01;
		ptcl.wmask = 0.01;
		ptcl.xim = 0;
		ptcl.yim = 0;
		ptcl.xwrld = 0.0;
		ptcl.ywrld = 0.0;
		initPosition plPos;
	plPos.Name = "";
	plPos.ptWrld = Point2i(0,0);
	plPos.Team = 3;
	plPos.def = true; 
	initializeTracker(ptcl);
	trackerDat.open("TrackingResults.tracker");
	calibrationDat.open("CalibrationResults.calibration", std::fstream::trunc);
	referenceDat.open("ReferencePositions.csv", std::fstream::trunc);
	trackingEvaluation.open("TrackingEvaluation.csv");
	trackingEvaluation<<"Zug;Frame;Player;Real Position x(world);Real Position y(world);Real Position x(image);Real Position y(image);Tracked Position x(world);Tracked Position y(world);Tracked Position x(image);Tracked Position y(image);Distance World; Cross-Distance World; Distance Image; Cross-Distance Image"<<endl;
	ballEvaluation.open("BallEvaluation.csv");
	ballEvaluation<<"Zug;Frame;Manual Position x;Manual Position y;Frame;Tracked Position x;Tracked Position y;Distance;Detected;Tracked;"<<endl;
	
		
}
	
Tracker::~Tracker()	//Destructor
{
	capture.release();
	trackerDat.close();
	calibrationDat.close();
	trackingEvaluation.close();
	ballEvaluation.close();
}

void Tracker::initializeParticles()
{
	for(int playnum = 0; playnum <4; playnum++)
	{
		vector<particle> oneParticleCloud;
		for(int numparticles = 0; numparticles < numparts; numparticles++)
		{
			oneParticleCloud.push_back(ptcl);
		}
		particles.push_back(oneParticleCloud);
	}
}

void Tracker::calcfirstBG()
{
	
	int cnt = 0;
	movingforeground=0;
	BackgroundSubtractorMOG2 bginit(50, 16);
	while(capture.isOpened() && cnt < 1000)
	{	
	
		capture >> frameReference;
		
		if(cnt%10 == 0)
		{
			bginit(frameReference, movingforeground, -1.0);  // Change learning rate to see if results improve
			bginit.getBackgroundImage(BG);
			
			
		}
		cnt++;
	}
	//imshow("Initial Background", BG);
	

}

void Tracker::readFiles(const string &scouterFileName, const string &videoFileName)	//read video and scouter file, 
{
	videoName = videoFileName;
	scouterName = scouterFileName;

	validVideo=true;
	validScouter=true;
	capture.open(videoFileName);
	if(!capture.isOpened())
	{
		cout<<"Could not open Video"<<endl;
		validVideo=false;
		return;
		
	}
	fps = capture.get(CV_CAP_PROP_FPS);
	
	// get initial background
	calcfirstBG();
	
	
	QString qscouterFileName = QString::fromStdString(scouterFileName);
	QFile* file = new QFile(qscouterFileName);
    /* If we can't open it, let's show an error message. */
    if (!file->open(QIODevice::ReadOnly | QIODevice::Text)) {
        cout<< "Couldn't open example.xml" <<endl;
		validScouter=false;
        return;
    }
 
 
    /* QDomDocument takes any QIODevice. as well as QString buffer*/
    QDomDocument doc("mydocument"); 
    if (!doc.setContent(file)) 
    {          
    	return;      
	}      
 
    //Get the root element
    QDomElement docElem = doc.documentElement(); 
 
    // you could check the root tag name here if it matters
	QString rootTag = docElem.tagName(); 
	//cout<< rootTag.toAscii().data()<<endl;

	QDomNode a = doc.firstChild();
	parseXML(a);
	
	// order Spielzuege by startpoints
	sort(Spielzuege.begin(), Spielzuege.end(), cmp());
	file->close();

	trackerDat << "BeachTracker result file" << endl << endl;
	trackerDat << "Scouter file name: " << scouterFileName << endl;
	trackerDat << "Video file name: " << videoFileName <<endl << endl;
	calibrationDat << "Calibration result file" << endl << endl;
	calibrationDat << "Scouter file name : "<<endl;
	calibrationDat << scouterFileName << endl;
	calibrationDat << "Video file name : " << endl;
	calibrationDat << videoFileName <<endl << endl;
}

void Tracker::PaintPoints(Mat &img, const vector<Point2i> &ptList, Scalar color = Scalar(0,0,255), const string &windowname = "")
{
	
	for(vector<Point2i>::const_iterator it = ptList.begin(); it != ptList.end(); it++)
	{
		const Point2i &pt = *it;

		circle(img, pt, 5, color); //5 ist die Gr�sse des Kreises
		
	}
	imshow(windowname, img);
}

void Tracker::results(Mat frameResults)
{

	mcp.img = frameResults;
	for(int u = 0; mcp.ptList.size() > 4; u++)	mcp.ptList.pop_back();
	imshow("clickOnPlayers", mcp.img);
	vector<Point2d> srcPts;

	setMouseCallback("clickOnPlayers", realOnMouse, &mcp);
	for(int i = 0; i<4; i++)
	{
		do
		{
			waitKey(200);
		

		}while(mcp.ptList.size() < i+1);
		PaintPoints(mcp.img, mcp.ptList, Scalar(0,0,255) , "clickOnPlayers"); // for Schleife n�tig weil PaintPoints nicht in realOnMouse Funktion implementierbar ist (in Tracker.h)
		
	}
	for(int i = 0; i < 4; i ++)
	{
		srcPts.push_back(Point2f(mcp.ptList[i].x, mcp.ptList[i].y));
	}
	//
	//for(int pl = 0; pl < 4; pl++)	// for every player
	//{
	//	players[pl].xim = mcp.ptList[pl+4].x;
	//	players[pl].yim = mcp.ptList[pl+4].y;
	//	Point2d ptWrld;
	//	imToWorld(mcp.ptList[pl+4], ptWrld); // convert a point in pixel values in the image into a point in world values in meters, save result to ptWrld
	//	players[pl].w = 0.0;			 
	//	players[pl].xwrld = ptWrld.x;
	//	players[pl].ywrld = ptWrld.y;

	//}
}

void Tracker::calibrate(const long &frameNum, const vector<Point2i> &mcpPointList,int Zug) // function to be called from Gui to calibrate field and players
{
	
	calibframe = frameNum;
	avparts.clear();
	dstPts.clear();
	srcPts.clear();
	PlayersPositions.clear();

	mcp.ptList = mcpPointList;
	capture.set(CV_CAP_PROP_POS_FRAMES, double(frameNum));
	capture >> mcp.img;
	
	int frameInit = calibframe - 100;
	int	frameEnd = calibframe + 100;
	if(frameEnd > capture.get(7)) frameEnd = capture.get(7);	// check if frameEnd > last frame
	if(frameInit < 0) frameInit = 0;
	

	BackgroundSubtractorMOG2 bg(20, 16); // (last x frames, number of gaussian mixtures)

	if(capture.get(CV_CAP_PROP_POS_FRAMES) < frameInit)
	{	
		capture.set(CV_CAP_PROP_POS_FRAMES, double(frameInit));
		capture >> mcp.img;
	}
	capture.set(CV_CAP_PROP_POS_FRAMES, double(frameInit));	// Must be read twice to jump to the correct frame, maybe OpenCV Bug.
	capture >> mcp.img;
	
	while(frameInit < capture.get(CV_CAP_PROP_POS_FRAMES)) // still frame is not set to desired frame, due to video codec issues. So set roughly the frame, and then read frames in loop till desired frame is read.
	{
		capture.set(CV_CAP_PROP_POS_FRAMES, double(capture.get(CV_CAP_PROP_POS_FRAMES) - 100));
		capture >> mcp.img;
	}
	int aa;
	while(capture.get(CV_CAP_PROP_POS_FRAMES) < frameInit)
	{
		aa=capture.get(CV_CAP_PROP_POS_FRAMES);
		capture >> mcp.img;
		
	}
	int frame = capture.get(CV_CAP_PROP_POS_FRAMES);
	
	// Calculate background image for Spielzug
	frameBG = BG;

	for(int i = 0; i < 10; i++) //load history with background
	{
		bg(frameBG, movingforeground);
		bg.getBackgroundImage(frameBG);
	}


	

	while(true)
	{
				
		++frame;
		capture >> mcp.img;
		if(frame >= frameInit && frame < frameEnd)
		{
			if(frame % (int)((frameEnd-frameInit)/(10)) == 0) // every 3rd frame is an updated background as input
			{
				bg(frameBG, movingforeground); 
				bg.getBackgroundImage(frameBG);
			}
			if(frame % (int)((frameEnd-frameInit)/(20)) == 0)
			{
				bg(mcp.img, movingforeground); 
				bg.getBackgroundImage(frameBG);
			}
		}                
		/*imshow("bg", frameBG);
		waitKey(3);*/
		if(frame < frameEnd) //calc background image for Spielzug				// Here for calculating real background image
		continue;
		break;
		
	}
	//imshow("BG", frameBG);
	//waitKey(3);
	frameBG = BG;
	frame = calibframe;
	frameInit = calibframe;
	//VideoWriter record1("C:\\Users\\Patri\\Documents\\uni\\Master Thesis\\Patricia\\test.avi", CV_FOURCC('D','I','V','X'), 25, frameBG.size(), true);
	//record=record1;
	/*if( !record.isOpened() )
	{
			printf("VideoWriter failed to open!\n");
					
	}*/

	if(capture.get(CV_CAP_PROP_POS_FRAMES) < frameInit)
	{	
		capture.set(CV_CAP_PROP_POS_FRAMES, double(frameInit));
		capture >> mcp.img;
	}
	capture.set(CV_CAP_PROP_POS_FRAMES, double(frameInit));	// Must be read twice to jump to the correct frame, maybe OpenCV Bug.
	capture >> mcp.img;
	
	while(frameInit < capture.get(CV_CAP_PROP_POS_FRAMES)) // still frame is not set to desired frame, due to video codec issues. So set roughly the frame, and then read frames in loop till desired frame is read.
	{
		capture.set(CV_CAP_PROP_POS_FRAMES, double(capture.get(CV_CAP_PROP_POS_FRAMES) - 100));
		capture >> mcp.img;
	}

	while(capture.get(CV_CAP_PROP_POS_FRAMES) < frameInit)
	{
		capture >> mcp.img;
		
	}
	frame = capture.get(CV_CAP_PROP_POS_FRAMES);
	 
	if(!isLoadingCal)
	 {
		writeCalibfile();
	}
	else
	{
		for(int i = 0; i < 4; i ++)
		{
			srcPts.push_back(Point2f(mcp.ptList[i].x, mcp.ptList[i].y));
		}
		
	}

	dstPts.push_back(Point2f(0,16));
	dstPts.push_back(Point2f(8,16));
	dstPts.push_back(Point2f(8,0));
	dstPts.push_back(Point2f(0,0));
	calculateHomography();
	framecopy = mcp.img; // because framecopy is used in createRectAtPoint

	
		
		// background subtraction from current frame
			Mat maskMoving = abs(framecopy - BG);
			cvtColor(maskMoving, maskMoving, CV_BGR2GRAY);
			threshold(maskMoving, maskMoving, 100, 255, CV_THRESH_OTSU); // convert to binary image
			
		// morphological filter- opening
			Mat1b kernel(3,3,1); // 3x3 kernel filled with 1s
			kernel(0,0) = kernel(2,2) = kernel(0,2) = kernel(2,0) = 0; // keep cross
			erode(maskMoving, maskMoving, kernel);
			dilate(maskMoving, maskMoving, kernel);
			
		// copy original frame to "firstMask" with the mask "maskMoving". 
			framecopy.copyTo(maskedRef,maskMoving);

		

	for(int pl = 0; pl < 4; pl++)	// for every player
	{
		players[pl].xim = mcp.ptList[pl+4].x;
		players[pl].yim = mcp.ptList[pl+4].y;
		Point2d ptWrld;
		imToWorld(mcp.ptList[pl+4], ptWrld); // convert a point in pixel values in the image into a point in world values in meters, save result to ptWrld
		players[pl].w = 0.01;
		players[pl].wcolor = 0.01;
		players[pl].wmov = 0.01;
		players[pl].wmask = 0.01;
		players[pl].xwrld = ptWrld.x;
		players[pl].ywrld = ptWrld.y;
		
		Mat hst;
		vector<Mat> hstvct;
		for(int numchannels = 0; numchannels <3; numchannels++) hstvct.push_back(hst);
		while(players[pl].rects.size()<numrects)
		{
			Rect rect;		// CHECK HERE
			players[pl].rects.push_back(rect);
			players[pl].hists.push_back(hstvct);
		}
		for(int countRct = 0; countRct < numrects; countRct++) //for every rectangle (subwindow) of a player
		{
			players[pl].rects[countRct] = createRectAtPoint(Point2i(players[pl].xim, players[pl].yim), numrects, countRct);	//create the rects at the initial calibrated player's position
			Mat3b mask = maskedRef(players[pl].rects[countRct]);
			/*imshow("mask", mask);
			waitKey();*/
			Mat hist1, hist2, hist3, bg1, bg2, bg3; 
			vector <Mat> hist;
			//Mat Nullmat(Size(4,4), 0);
			//calculateHist2(&mask, &hist1, &hist2, &hist3);
			calculateHist3(&mask, &hist1);
			/*hist.push_back(hist1);
			hist.push_back(hist2);
			hist.push_back(hist3);*/
			hist.push_back(hist1);
			hist.push_back(hist1);
			hist.push_back(hist1);
			players[pl].hists[countRct] = hist;
		}
		
	}
	players[0].xwrld = 2;
	players[0].ywrld = 14;

	players[1].xwrld = 6;
	players[1].ywrld = 14;

	players[2].xwrld = 6;
	players[2].ywrld = 2;

	players[3].xwrld = 2;
	players[3].ywrld = 3;


	initPosition temppos;
	if((Spielzuege[Zug].Team1Oben && initPos[2].Team == 1 && initPos[3].Team ==1))
	{

			
		temppos = initPos[0];
		initPos[0] = initPos[2];
		initPos[2] = temppos;
		temppos = initPos[1];
		initPos[1] = initPos[3];
		initPos[3] = temppos;

	
	}
}

void Tracker::writeCalibfile()
{
		calibrationDat.close();
		calibrationDat.open("CalibrationResults.calibration", std::fstream::trunc);

		calibrationDat << "Calibration result file" << endl << endl;
		calibrationDat << "Scouter file name : "<<endl;
		calibrationDat << scouterName << endl;
		calibrationDat << "Video file name : " << endl;
		calibrationDat << videoName <<endl << endl;

		calibrationDat << "Calibration frame :"<<endl;
		calibrationDat<< calibframe << endl ;
		trackerDat << "Calibration  \nCorners :" ;
		calibrationDat << "Corners :"<< endl;
		for(int i = 0; i < 4; i ++)
		{
			srcPts.push_back(Point2f(mcp.ptList[i].x, mcp.ptList[i].y));
			trackerDat << " Point " << i+1 << ": " << mcp.ptList[i].x << ", " << mcp.ptList[i].y << " ;  " ;
			calibrationDat << mcp.ptList[i].x << "," << mcp.ptList[i].y << ";" ;

		}
		
		trackerDat << "\nPlayers :" ;
		calibrationDat << "\nPlayers :"<< endl;

		for(int i = 4; i < 8; i ++)
		{
			trackerDat << " " << initPos[i-4].Name << " : " << mcp.ptList[i].x << ", " << mcp.ptList[i].y << " ;  " ;
			calibrationDat << mcp.ptList[i].x << "," << mcp.ptList[i].y << ";" ;

		}
		trackerDat << endl << "---------------------------------------------------------------------" << endl;
		calibrationDat << endl;
		calibrationDat<<"Number of particles :"<<endl;
		calibrationDat<<numparts<<endl;
		calibrationDat<<"Number of rects :"<<endl;
		calibrationDat<<numrects<<endl;
		calibrationDat<<"Color Weight :"<<endl;
		calibrationDat<<weightColor<<endl;
		calibrationDat<<"Motion Weight : "<<endl;
		calibrationDat<<weightMotion<<endl;
		calibrationDat<<"Mask Weight :"<<endl;
		calibrationDat<<weightMask<<endl;
		calibrationDat<<"Clouds x :"<<endl;
		calibrationDat<<spreadGaussx<<endl;
		calibrationDat<<"Clouds y :"<<endl;
		calibrationDat<<spreadGaussy<<endl;
		calibrationDat<<"Y-Correction :"<<endl;
		calibrationDat<<YCorrection<<endl;
		calibrationDat<<"Update Histogram : "<<endl;
		
		if(updateHist)
		{
			calibrationDat<<"true"<<endl;
			calibrationDat<<"Correlation :"<<endl;
			calibrationDat<<corrUpHist<<endl;
		}
		else
		{
			calibrationDat<<"false"<<endl;
		}
		calibrationDat<<"Wait Frames :"<<endl;
		calibrationDat<<waitFrames<<endl;
}

void Tracker::startTracking(int frameInit, int frameEnd, const int Zug) // 1 Spielzug tracken, soll noch Info ueber die Position der Spieler bekommen
{
	
	if(!Trackingis)
	{
			
		return;
	}
	initializeParticles();
	int frame = frameInit;
	int frameInitial = frameInit;
	Mat3b mask, maskBG, trackedframe;
	Mat hist1, hist2, hist3; 
	Mat bg1, bg2, bg3;
	Mat Nullmat(Size(4,4), 0);
	static bool begin = true;
	switchedSides = false;
	framecopy *= 0;
	frameReference *= 0;
	maskedRef *= 0;
	vector<vector<particle>> newparts = particles;
	

	// initialize one particle
		Rect rct;
		Mat hst;
		vector<Mat> hstvct;
		for(int numchannels = 0; numchannels <3; numchannels++) hstvct.push_back(hst);
		particle ptcl;
			for(int counter = 0; counter < numrects; counter++) 
			{
				ptcl.hists.push_back(hstvct);
				ptcl.rects.push_back(rct);
			}
			ptcl.w = 0.01;
			ptcl.wcolor = 0.01;
			ptcl.wmov = 0.01;
			ptcl.wmask = 0.01;
			ptcl.xim = 0;
			ptcl.yim = 0;
			ptcl.xwrld = 0.0;
			ptcl.ywrld = 0.0;
			for(int d = 0; d<4; d++)
		{
			maxtempweightcolor[d] = 0.00001;
		}
			
			maxtempweightmask = 0.01;
			maxtempweightmov = 0.01;
	//
	particle temppart;
	initPosition temppos;
	particle tempplayer;
	
	
	if((Spielzuege[Zug].Team1Oben && initPos[2].Team == 1 && initPos[3].Team ==1)||((!Spielzuege[Zug].Team1Oben) && initPos[0].Team == 1 && initPos[1].Team ==1)) // if teams switched sides
	{

		switchedSides = true;
		
		temppos = initPos[0];
		initPos[0] = initPos[2];
		initPos[2] = temppos;
		temppos = initPos[1];
		initPos[1] = initPos[3];
		initPos[3] = temppos;
		
		tempplayer=players[0];
		players[0]=players[2];
		players[2]=tempplayer;
		tempplayer=players[1];
		players[1]=players[3];
		players[3]=tempplayer;
		
	}

		
	if(!(avparts.size()==4))
	{
		for(int i = 0; i < players.size(); i++)
		{	
			maxweight.push_back(0.0f);
			minweight.push_back(500.0f);
			maxX.push_back(0.0f);
			minX.push_back(20.0f);
			avparts.push_back(ptcl);
			for(int k = 0; k<numrects; k++)
				avparts[i].rects[k] = createRectAtPoint(Point2i(players[i].xim, players[i].yim), numrects, k);
		}
	}


	if(frameInit == frameEnd)
	{
		frameInit = frame - 100;
		frameEnd = frame + 100;
	}
	if(frameInit < 0) frameInit = 0;
	if(frameInit > capture.get(7)) frameEnd = capture.get(7);
	
	BackgroundSubtractorMOG2 bg(20, 16); // (last x frames, number of gaussian mixtures)

	if(capture.get(CV_CAP_PROP_POS_FRAMES) < frameInit)
	{	
		capture.set(CV_CAP_PROP_POS_FRAMES, double(frameInit));
		capture >> frameReference;
	}
	capture.set(CV_CAP_PROP_POS_FRAMES, double(frameInit));	// Must be read twice to jump to the correct frame, maybe OpenCV Bug.
	capture >> frameReference;
	
	while(frameInit < capture.get(CV_CAP_PROP_POS_FRAMES)) // still frame is not set to desired frame, due to video codec issues. So set roughly the frame, and then read frames in loop till desired frame is read.
	{
		capture.set(CV_CAP_PROP_POS_FRAMES, double(capture.get(CV_CAP_PROP_POS_FRAMES) - 100));
		capture >> frameReference;
	}

	while(capture.get(CV_CAP_PROP_POS_FRAMES) < frameInit)
	{
		capture >> frameReference;
		
	}
	frame = capture.get(CV_CAP_PROP_POS_FRAMES);
	
	// Calculate background image for Spielzug
	frameBG = BG;

	for(int i = 0; i < 10; i++) //load history with background
	{
		bg(frameBG, movingforeground);
		bg.getBackgroundImage(frameBG);
	}


	//imshow("BG", frameBG);
	//waitKey(3);

	while(true)
	{
		for(int d = 0; d<4; d++)
		{
			maxtempweightcolor[d] = 0.00001;
		}
		maxtempweightmask = 0.01;
		maxtempweightmov = 0.01;
		if(!Trackingis)
		{
			
			break;
		}
		
		++frame;
		capture >> frameReference;
		
	
		if(frame >= frameInit && frame < frameEnd)
		{
			if(frame % (int)((frameEnd-frameInit)/(10)) == 0) // every 3rd frame is an updated background as input
			{
				bg(frameBG, movingforeground); //brauche ich das?
				bg.getBackgroundImage(frameBG);
				
			}
			if(frame % (int)((frameEnd-frameInit)/(20)) == 0)
			{
				bg(frameReference, movingforeground); 
				bg.getBackgroundImage(frameBG);
			}
		}                
		

		if(frame < frameEnd) //calc background image for Spielzug				// Here for calculating real background image
		continue;
		break;
		
	}
	//imshow("BG", frameBG);
	frameBG = BG;
	frameInit = frameInitial;
		
	if(capture.get(CV_CAP_PROP_POS_FRAMES) < frameInit)
	{	
		capture.set(CV_CAP_PROP_POS_FRAMES, double(frameInit));
		capture >> frameReference;
	}
	capture.set(CV_CAP_PROP_POS_FRAMES, double(frameInit));	// Must be read twice to jump to the correct frame, maybe OpenCV Bug.
	capture >> frameReference;
	
	while(frameInit < capture.get(CV_CAP_PROP_POS_FRAMES)) // still frame is not set to desired frame, due to video codec issues. So set roughly the frame, and then read frames in loop till desired frame is read.
	{
		capture.set(CV_CAP_PROP_POS_FRAMES, double(capture.get(CV_CAP_PROP_POS_FRAMES) - 100));
		capture >> frameReference;
	}

	while(capture.get(CV_CAP_PROP_POS_FRAMES) < frameInit)
	{
		capture >> frameReference;
		
	}
	frame = capture.get(CV_CAP_PROP_POS_FRAMES);
	frameOriginal = frameReference;
	

	Mat candidatesBall(frameReference.rows, frameReference.cols, CV_32FC3);
	candidatesBall=Scalar(255,255,255);
	Mat candidatesBally(frameReference.rows, frameReference.cols, CV_32FC3);
	candidatesBally=Scalar(255,255,255);
	/*Mat XcandidatesTraj(frameReference.rows, frameReference.cols, CV_32FC3);
	Mat YcandidatesTraj(frameReference.rows,frameReference.cols, CV_32FC3);
	Mat XTrajIntegrated(frameReference.rows, frameReference.cols, CV_32FC3);
	Mat YTrajIntegrated(frameReference.rows,frameReference.cols, CV_32FC3);*/

	int count3rdframe = 0;
	
	while(frame < frameEnd)
	{
		if(!Trackingis)
		{
			
			break;
		}
		if(frame == frameInit || calcOnOneFrame)
		{
			initPos[0].ptWrld = Point2i(3, 10);
			initPos[1].ptWrld = Point2i(5, 10);
			initPos[2].ptWrld = Point2i(5, 4);
			initPos[3].ptWrld = Point2i(2, 4);
		}

		
		maskedRef *= 0; // set maskedRef to black
		
		if(!calcOnOneFrame)
		{
			capture >> frameReference;
		}
		else frameReference = frameOriginal;
		
		count3rdframe++;
		if(count3rdframe == 3) 
		{	
			count3rdframe = 0;
			
			if(EvaluatePlayers == true)
			{
				evaluatePlayers(frameOriginal.clone(), avparts, frame, frameInit, Zug); 
				//results(frameOriginal.clone());
			}	
		}
			
		
		++frame;
			// background subtraction from current frame
		
			maskMoving *= 0;
			maskMoving = abs(frameReference - frameBG);
		
			cvtColor(maskMoving, maskMoving, CV_BGR2GRAY);

			threshold(maskMoving, maskMoving, 100, 255, CV_THRESH_OTSU); // convert to binary image
			
			// morphological filter- opening
			Mat1b kernel(3,3,1); // 3x3 kernel filled with 1s
			kernel(0,0) = kernel(2,2) = kernel(0,2) = kernel(2,0) = 0; // keep cross
			erode(maskMoving, maskMoving, kernel);
			dilate(maskMoving, maskMoving, kernel);
			
			// copy original frame to "firstMask" with the mask "maskMoving". 
			frameReference.copyTo(maskedRef,maskMoving);
			
					
			frameOriginal = frameReference;
			frameReference = maskedRef;

		
			bg(frameOriginal, movingforeground);
			erode(movingforeground, movingforeground, kernel);
			dilate(movingforeground, movingforeground, kernel);
		 

		framecopy = frameReference.clone();	
		trackedframe = frameOriginal.clone();
		
		if(TrackBall)
		{
			vector<ballCandidate> newCandidates;
				

			
				//imshow("movingforeground", movingforeground);*/
				//waitKey(2);

				//look for the candidates of a ball
				findBallCandidates(&newCandidates);

				for (int i = 0; i < newCandidates.size(); i++)
				{
					Ballcands b;
					b.x = (newCandidates[i].pt.x);
					b.y = (newCandidates[i].pt.y);
					b.frame = (frame - frameInit);
					circle(candidatesBall, Point2i((frame-frameInit), newCandidates[i].pt.x), 1,Scalar(0,0,0),1,8,0);
					Ballcandseval.push_back(b);
					imshow("X distribution",candidatesBall);
					circle(candidatesBally, Point2i((frame-frameInit), newCandidates[i].pt.y), 1,Scalar(0,0,0),1,8,0);
					imshow("Y distribution",candidatesBally);
				}

		}
		
		if(TrackPlayers)
		{
			for(int pl = 0; pl < 4; pl++)
			{
				
				for(int partnum = 0; partnum < numparts; partnum++)
				{
					Point2i ptImg(0,0);
				
					if(calcOnOneFrame)
					{
						ptcl.xwrld = rng.uniform(0.0, 8.0);
						ptcl.ywrld = rng.uniform(0.0, 16.0);
			
					}

					if(frame == frameInit+1)// if frame = first frame of Spielzug, set particle clouds to correct locations
					{
						if(Spielzuege[Zug].Aufschlagspieler == initPos[pl].Name)
						{
							ptcl.xwrld = rng.uniform(0.0,8.0);		
							if(!switchedSides)
							{
								if(initPos[pl].Team == 1 && Spielzuege[Zug].Team1Oben) // if no switching of sides and player pl on upper side
								{
									ptcl.ywrld = rng.uniform(16.0, 19.0);
								}
								else if(initPos[pl].Team == 1 && !Spielzuege[Zug].Team1Oben)
								{
									ptcl.ywrld = rng.uniform(-2.0, 0.0);
								}
								else if(initPos[pl].Team == 2 && Spielzuege[Zug].Team1Oben)
								{
									ptcl.ywrld = rng.uniform(-2.0, 0.0);
								}
								else if(initPos[pl].Team == 2 && !Spielzuege[Zug].Team1Oben)
								{
									ptcl.ywrld = rng.uniform(16.0, 19.0);
								}
							}
							else
							{
								if(initPos[pl].Team == 1 && Spielzuege[Zug].Team1Oben) // if switching of sides and player pl on upper side
								{
									ptcl.ywrld = rng.uniform(16.0, 19.0);
								}
								else if(initPos[pl].Team == 1 && !Spielzuege[Zug].Team1Oben)
								{
									ptcl.ywrld = rng.uniform(-2.0, 0.0);
								}
								else if(initPos[pl].Team == 2 && Spielzuege[Zug].Team1Oben)
								{
									ptcl.ywrld = rng.uniform(-2.0, 0.0);
								}
								else if(initPos[pl].Team == 2 && !Spielzuege[Zug].Team1Oben)
								{
									ptcl.ywrld = rng.uniform(16.0, 19.0);
								}
							}
						}
					
						else 
						{
							ptcl.xwrld = rng.gaussian(3) + initPos[pl].ptWrld.x;
							ptcl.ywrld = rng.gaussian(3) + initPos[pl].ptWrld.y;
						}
					}
					else
					{
						ptcl.xwrld = particles[pl][partnum].xwrld;
						ptcl.ywrld = particles[pl][partnum].ywrld;
					}
					ptcl.w = 0.01;
					ptcl.wcolor = 0.01;
					ptcl.wmov = 0.01;
					ptcl.wmask = 0.01;							// initialize weights to near zero
					worldToIm(Point2f(ptcl.xwrld, ptcl.ywrld), ptImg);
					ptcl.xim = ptImg.x;
					ptcl.yim = ptImg.y;

					for(int countRct = 0; countRct < numrects; countRct++) //for every rectangle (subwindow) of a player
					{
						ptcl.rects[countRct] = createRectAtPoint(Point2i(ptcl.xim, ptcl.yim), numrects, countRct);	//create the rects at the initial calibrated player's position
					}
					particles[pl][partnum] = ptcl;
					setParticlesHists(&particles[pl][partnum]);
				

				} // end loop of particles
			
			} //end loop of players
		
			calcWeights();
		
			calcAvParts();

			//repositionCloud();

			{//fill vector with player's positions and write positions into file
				vector<PlayerPos> vectplaypos;
				PlayerPos playpos;
				playpos.frameNr = frame;
				trackerDat << "frame Nr.: " << frame << "   ";
				for(int pl = 0; pl < 4; pl++)
				{
					playpos.ptImg = Point2i(avparts[pl].xim, avparts[pl].yim);
					playpos.ptWrld = Point2i(avparts[pl].xwrld, avparts[pl].ywrld);
					vectplaypos.push_back(playpos);
					trackerDat << initPos[pl].Name;
					trackerDat << " (" << playpos.ptImg.x << ", " << playpos.ptImg.y << ", " << min<double>((avCloudspread/(maxX[pl] - minX[pl])),1.0) << ")  ";
				}
					PlayersPositions.push_back(vectplaypos);
					trackerDat << endl;
				 
			}

			updateAvParts();

			repositionCloud();
		
			resampleParticles(newparts, Zug);
		
			particles.swap(newparts);
		
			for(int i = 0; i<4; i++)
			{
				circle(trackedframe, Point2i(avparts[i].xim, avparts[i].yim) , 5, Scalar(0,0,255), 3); 
				
			}
							
		}
			

		if(frame == frameInit+1)
		{
			imshow("video", framecopy);
			imshow("tracked", trackedframe);
			
		}
		if(showTrackingChecked)
		{
			imshow("video", framecopy);
			imshow("tracked", trackedframe);
		}
		//waitKey();

		if(paused) waitKey();
		if(waitKey(4) == 27) break;
	} //end while loop for all frames of one Spielzug
	
	//At the end of the Zug the trajectories are integrated
	if(TrackBall)
	{

		//selection of the largest trajectories
		//largestTrajs(&CandidatesTrajectories,&Trajectories);
		

		//ordering the trajectories by the number of frame
	//	BallTrajectory temp;
	//	if(Trajectories.size() > 0)
	//	{
	//		for (int i = 0; i < (Trajectories.size() - 1); i++) 
	//		{ 
	//			for (int j = i + 1; j < Trajectories.size(); j++) 
	//			{ 
	//				if (Trajectories[j].previousPts[0].nFrame <Trajectories[i].previousPts[0].nFrame) 
	//				{ 
	//				temp = Trajectories[j]; 
	//				Trajectories[j] = Trajectories[i]; 
	//				Trajectories[i] = temp; 
	//				} 
	//			} 
	//		}
	//	
	//	
	//		//Integration of the trajectories
	//		TrajIntegration(&Trajectories, &TrajectoriesInterp, frameInit, XTrajIntegrated, YTrajIntegrated);
	//	}
	//	
	//	Mat XfinalTrajs(frameReference.rows, frameReference.cols, CV_32FC3);
	//	Mat YfinalTrajs(frameReference.rows, frameReference.cols, CV_32FC3);
	//	XfinalTrajs=Scalar(255,255,255);
	//	YfinalTrajs=Scalar(255,255,255);

	//	for (int tr = 0; tr < TrajectoriesInterp.size(); tr++)
	//	{
	//		paintraj(TrajectoriesInterp[tr], XfinalTrajs, YfinalTrajs, trackedframe, frameInit);
	//	} 
	////	imshow("X distribution: final trajectories",XfinalTrajs);
	////	imshow("Y distribution: final trajectories",YfinalTrajs);	
	//	imshow("Final trajectories",trackedframe);

		imwrite("ball.jpg", candidatesBall);
		Mat src, src_gray, edges;
		Mat standard_hough;
		src = imread("ball.jpg");

		

	   /// Pass the image to gray
	   cvtColor( src, src_gray, COLOR_RGB2GRAY );

	   /// Apply Canny edge detector
		Canny( src_gray, edges, 50, 200, 3 );
		vector<Vec4i> p_lines;
		cvtColor( edges, standard_hough, COLOR_GRAY2BGR );

		/// 2. Use Probabilistic Hough Transform
		HoughLinesP( edges, p_lines, 1, CV_PI/180, 20, 20, 20 );

		/// Show the result
		Mat testballs(frameReference.rows, frameReference.cols, CV_32FC3);
		Mat foundballs(frameReference.rows, frameReference.cols, CV_32FC3);
		testballs = Scalar(255,255,255);
		foundballs = Scalar(255,255,255);
		vector<Ballcands> afterXfilter, finalBalls, finalballsordered;
		for( size_t i = 0; i < p_lines.size(); i++ )
		{
		   Vec4i l = p_lines[i];
		   if(abs(l[1] - l[3]) > 10)
		   {
			   line( standard_hough, Point(l[0], l[1]), Point(l[2], l[3]), Scalar(255,0,0), 2, CV_AA);
			   
				for(int kk = 0; kk < Ballcandseval.size(); kk++)
				{
					if( ((Ballcandseval[kk].x < l[3] && Ballcandseval[kk].x > l[1]) && (Ballcandseval[kk].frame < l[2] && Ballcandseval[kk].frame > l[0]) || 
						((Ballcandseval[kk].x < l[1] && Ballcandseval[kk].x > l[3]) && (Ballcandseval[kk].frame < l[2] && Ballcandseval[kk].frame > l[0]))) 
						)
						{
							circle(foundballs, Point2i(Ballcandseval[kk].frame, Ballcandseval[kk].x), 1,Scalar(0,0,0),1,8,0);	
							
							circle(testballs, Point2i(Ballcandseval[kk].frame, Ballcandseval[kk].y), 1,Scalar(0,0,0),1,8,0);	
							
							afterXfilter.push_back(Ballcandseval[kk]);
						}
				}
		   }
		}
		imshow("foundballs", foundballs);
		imshow("testballs", testballs);
		imshow( "x-distr filtering", standard_hough );
		waitKey();

		imwrite("ycands.jpg", testballs);
		
		src = imread("ycands.jpg");
		//src = testballs; // candidates after filtering in x on the y-frame distribution

		/// Pass the image to gray
		cvtColor( src, src_gray, COLOR_RGB2GRAY );

	   /// Apply Canny edge detector
		Canny( src_gray, edges, 50, 200, 3 );
		vector<Vec4i> x_lines;
		cvtColor( edges, standard_hough, COLOR_GRAY2BGR );

		/// 2. Use Probabilistic Hough Transform
		HoughLinesP( edges, x_lines, 1, CV_PI/180, 20, 20, 20 );

		/// Show the result
		
		testballs = Scalar(255,255,255);
		foundballs = Scalar(255,255,255);
		bool in = false;
		int kkk = 0;
		for(int kk = 0; kk < afterXfilter.size(); kk++)
		{			   
			in = false;
			for( size_t i = 0; i < x_lines.size(); i++ )
			{
				Vec4i l = x_lines[i];
				if(abs(l[1] - l[3]) < 5)
				{
					line( standard_hough, Point(l[0], l[1]), Point(l[2], l[3]), Scalar(255,0,0), 2, CV_AA);
					if( ((afterXfilter[kk].y < l[3]+5 && afterXfilter[kk].y > l[1]-5) && (afterXfilter[kk].frame < l[2] && afterXfilter[kk].frame > l[0]) ) /*|| 
						((afterXfilter[kk].y < l[1]+10 && afterXfilter[kk].y > l[3]-10) && (afterXfilter[kk].frame < l[2] && afterXfilter[kk].frame > l[0]))*/
					)
					{
						in = true;
						break;
					}
				}
			}
			
			if(!in)
			{
				circle(foundballs, Point2i(afterXfilter[kk].frame, afterXfilter[kk].x), 1,Scalar(0,0,0),1,8,0);	
				circle(testballs, Point2i(afterXfilter[kk].frame, afterXfilter[kk].y), 1,Scalar(0,0,0),1,8,0);	
				finalBalls.push_back(afterXfilter[kk]);
				kkk++;
			}

		}
		
		// order balls with frame number
		Ballcands last,seclast;
		for(int jj = 0; jj < frameEnd - frameInit ;jj++)
		{
			for(int ll = 0; ll < finalBalls.size(); ll++)
			{
				if(finalBalls[ll].frame == jj )
				{
					if(!((finalBalls[ll].frame == last.frame && finalBalls[ll].x == last.x ) || (finalBalls[ll].frame == seclast.frame && finalBalls[ll].x == seclast.x)))
					{
						seclast = last;
						last = finalBalls[ll];
						finalballsordered.push_back(finalBalls[ll]);
					}
				}
			}
		}
		imshow("x-after yfilter", foundballs);
		imshow("y-after yfilter", testballs);
		imshow( "x-distr filtering", standard_hough );
		waitKey();
		FindTrajectories(finalballsordered, frameInit, frameEnd, trackedframe);

		afterXfilter.clear();
		finalBalls.clear();
	}
	for(int pl = 0; pl < players.size(); pl++) 
	{
 		maxweight.pop_back();
		minweight.pop_back();
		maxX.pop_back();
		minX.pop_back();
		avparts.pop_back();
		particles.pop_back();
	}
	PossibleTrajectories.clear();
	CandidatesTrajectories.clear();
	Trajectories.clear();
	Ballcandseval.clear();
	TrajectoriesInterp.clear();
	candidatesPrev.clear();
	candidates.clear();
	framesBall.clear();
	

}//end method

void Tracker::startTrackingIntHist(int frameInit, int frameEnd, const int Zug) // 1 Spielzug tracken, soll noch Info ueber die Position der Spieler bekommen
{
	
	if(!Trackingis)
	{
			
		return;
	}
	initializeParticles();
	int frame = frameInit;
	int frameInitial = frameInit;
	Mat3b mask, maskBG, trackedframe;
	Mat hist1, hist2, hist3; 
	Mat bg1, bg2, bg3;
	Mat Nullmat(Size(4,4), 0);
	static bool begin = true;
	switchedSides = false;
	framecopy *= 0;
	frameReference *= 0;
	maskedRef *= 0;
	//vector<double> totalWeight; // total weight for normalization
	vector<vector<particle>> newparts = particles;
	
	// initialize one particle
		Rect rct;
		Mat hst;
		vector<Mat> hstvct;
		for(int numchannels = 0; numchannels <3; numchannels++) hstvct.push_back(hst);
		/*particle ptcl;
			for(int counter = 0; counter < numrects; counter++) 
			{
				ptcl.hists.push_back(hstvct);
				ptcl.rects.push_back(rct);
			}
			ptcl.w = 0.000000000000001;
			ptcl.wcolor =0.000000000000001;
			ptcl.wmov = 0.000000000000001;
			ptcl.wmask = 0.000000000000001;
			ptcl.xim = 0;
			ptcl.yim = 0;
			ptcl.xwrld = 0.0;
			ptcl.ywrld = 0.0;*/
		for(int d = 0; d<4; d++)
		{
			maxtempweightcolor[d] = 0.00001;
		}
			
			maxtempweightmask = 0.00001;
			maxtempweightmov = 0.00001;
	//
	particle temppart;
	initPosition temppos;
	particle tempplayer;

	
	
	if((Spielzuege[Zug].Team1Oben && initPos[2].Team == 1 && initPos[3].Team ==1)||((!Spielzuege[Zug].Team1Oben) && initPos[0].Team == 1 && initPos[1].Team ==1)) // if teams switched sides// if teams switched sides
	{

		switchedSides = true;
		
		temppos = initPos[0];
		initPos[0] = initPos[2];
		initPos[2] = temppos;
		temppos = initPos[1];
		initPos[1] = initPos[3];
		initPos[3] = temppos;

		tempplayer=players[0];
		players[0]=players[2];
		players[2]=tempplayer;
		tempplayer=players[1];
		players[1]=players[3];
		players[3]=tempplayer;
		
	}
		
	if(!(avparts.size()==4))
	{
		for(int i = 0; i < players.size(); i++)
		{	
			maxweight.push_back(0.0f);
			minweight.push_back(500.0f);
			maxX.push_back(0.0f);
			minX.push_back(20.0f);
			avparts.push_back(ptcl);
		}
	}


	if(frameInit == frameEnd)
	{
		frameInit = frame - 100;
		frameEnd = frame + 100;
	}
	if(frameInit < 0) frameInit = 0;
	if(frameInit > capture.get(7)) frameEnd = capture.get(7);
	
	BackgroundSubtractorMOG2 bg(20, 16); // (last x frames, number of gaussian mixtures)

	if(capture.get(CV_CAP_PROP_POS_FRAMES) < frameInit)
	{	
		capture.set(CV_CAP_PROP_POS_FRAMES, double(frameInit));
		capture >> frameReference;
	}
	capture.set(CV_CAP_PROP_POS_FRAMES, double(frameInit));	// Must be read twice to jump to the correct frame, maybe OpenCV Bug.
	capture >> frameReference;
	
	while(frameInit < capture.get(CV_CAP_PROP_POS_FRAMES)) // still frame is not set to desired frame, due to video codec issues. So set roughly the frame, and then read frames in loop till desired frame is read.
	{
		capture.set(CV_CAP_PROP_POS_FRAMES, double(capture.get(CV_CAP_PROP_POS_FRAMES) - 100));
		capture >> frameReference;
	}

	while(capture.get(CV_CAP_PROP_POS_FRAMES) < frameInit)
	{
		capture >> frameReference;
		
	}
	frame = capture.get(CV_CAP_PROP_POS_FRAMES);
	
	// Calculate background image for Spielzug
	frameBG = BG;

	for(int i = 0; i < 10; i++) //load history with background
	{
		bg(frameBG, movingforeground);
		bg.getBackgroundImage(frameBG);
	}


	//imshow("BG", frameBG);
	waitKey(3);

	while(true)
	{
		for(int d = 0; d<4; d++)
		{
			maxtempweightcolor[d] = 0.00001;
		}
		maxtempweightmask = 0.00001;
		maxtempweightmov = 0.00001;
		
		if(!Trackingis)
		{
			
			break;
		}
		
		++frame;
		capture >> frameReference;
		if(frame >= frameInit && frame < frameEnd)
		{
			if(frame % (int)((frameEnd-frameInit)/(10)) == 0) // every 3rd frame is an updated background as input
			{
				bg(frameBG, movingforeground); //brauche ich das?
				bg.getBackgroundImage(frameBG);
			}
			if(frame % (int)((frameEnd-frameInit)/(20)) == 0)
			{
				bg(frameReference, movingforeground); 
				bg.getBackgroundImage(frameBG);
			}
		}                
		/*imshow("bg", frameBG);
		waitKey(3);*/
		if(frame < frameEnd) //calc background image for Spielzug				// Here for calculating real background image
		continue;
		break;
		
	}
	frameBG = BG;
	frameInit = frameInitial;
		
	if(capture.get(CV_CAP_PROP_POS_FRAMES) < frameInit)
	{	
		capture.set(CV_CAP_PROP_POS_FRAMES, double(frameInit));
		capture >> frameReference;
	}
	capture.set(CV_CAP_PROP_POS_FRAMES, double(frameInit));	// Must be read twice to jump to the correct frame, maybe OpenCV Bug.
	capture >> frameReference;
	
	while(frameInit < capture.get(CV_CAP_PROP_POS_FRAMES)) // still frame is not set to desired frame, due to video codec issues. So set roughly the frame, and then read frames in loop till desired frame is read.
	{
		capture.set(CV_CAP_PROP_POS_FRAMES, double(capture.get(CV_CAP_PROP_POS_FRAMES) - 100));
		capture >> frameReference;
	}

	while(capture.get(CV_CAP_PROP_POS_FRAMES) < frameInit)
	{
		capture >> frameReference;
		
	}
	frame = capture.get(CV_CAP_PROP_POS_FRAMES);
	frameOriginal = frameReference;

		for(int pl=0; pl < 4 ; pl++)
	{
		Rect area;
		vector <vector<Rect>> grid;
		allgrids.push_back(grid);
		vector<vector<vector<Mat>>> IntHist;
		allIntHist.push_back(IntHist);
	}
	
	
	Mat candidatesBall(frameReference.rows, frameReference.cols, CV_32FC3);
	candidatesBall=Scalar(255,255,255);
	Mat candidatesBally(frameReference.rows, frameReference.cols, CV_32FC3);
	candidatesBally=Scalar(255,255,255);
	Mat XcandidatesTraj(frameReference.rows, frameReference.cols, CV_32FC3);
	Mat YcandidatesTraj(frameReference.rows,frameReference.cols, CV_32FC3);
	Mat XTrajIntegrated(frameReference.rows, frameReference.cols, CV_32FC3);
	Mat YTrajIntegrated(frameReference.rows,frameReference.cols, CV_32FC3);
	
	int count3rdframe = 0;

	while(frame < frameEnd)
	{
		if(!Trackingis)
		{
			
			break;
		}
		if(frame == frameInit)
		{
			initPos[0].ptWrld = Point2i(3, 10);
			initPos[1].ptWrld = Point2i(5, 10);
			initPos[2].ptWrld = Point2i(5, 4);
			initPos[3].ptWrld = Point2i(2, 4);
		}


		maskedRef *= 0; // set maskedRef to black
		
		if(!calcOnOneFrame)
		{
			capture >> frameReference;
		}
		else frameReference = frameOriginal;

		count3rdframe++;
		if(count3rdframe == 3) 
		{	
			count3rdframe = 0;
			
			if(EvaluatePlayers == true)
			{
				evaluatePlayers(frameOriginal.clone(), avparts, frame, frameInit, Zug); 
				//results(frameOriginal.clone());
			}	
		}

			++frame;
			// background subtraction from current frame
			maskMoving *= 0;
			maskMoving = abs(frameReference - frameBG);
			cvtColor(maskMoving, maskMoving, CV_BGR2GRAY);
			threshold(maskMoving, maskMoving, 100, 255, CV_THRESH_OTSU); // convert to binary image
			
			// morphological filter- opening
			Mat1b kernel(3,3,1); // 3x3 kernel filled with 1s
			kernel(0,0) = kernel(2,2) = kernel(0,2) = kernel(2,0) = 0; // keep cross
			erode(maskMoving, maskMoving, kernel);
			dilate(maskMoving, maskMoving, kernel);
			
			// copy original frame to "firstMask" with the mask "maskMoving". 
			frameReference.copyTo(maskedRef,maskMoving);
			
			frameOriginal = frameReference;
			frameReference = maskedRef;
		

		framecopy = frameReference.clone();	
		trackedframe = frameOriginal.clone();
		
		bg(frameOriginal, movingforeground);
		 erode(movingforeground, movingforeground, kernel);
			dilate(movingforeground, movingforeground, kernel);
		
		if(TrackBall)
		{
			vector <vector<ptlink>> newlinked;
			if(frame == frameInit+1)
			{

					vector<ballCandidate> newCandidates;
				
					//look for the candidates of a ball
					findBallCandidates(&newCandidates);
					
					for (int i = 0; i < newCandidates.size() ;i++)
					{
						circle(candidatesBall, Point2i((frame-frameInit), newCandidates[i].pt.x), 1,Scalar(0,0,0),1,8,0);
						imshow("X distribution",candidatesBall);
						circle(candidatesBally, Point2i((frame-frameInit), newCandidates[i].pt.y), 1,Scalar(0,0,0),1,8,0);
						imshow("Y distribution",candidatesBally);
					}
					
					candidates = newCandidates;

			}
			else
			{

				vector <ballCandidate> newCandidates;
				candidatesPrev = candidates;

				//look for the candidates of a ball
				findBallCandidates(&newCandidates);

				for (int i = 0; i < newCandidates.size(); i++)
				{
					Ballcands b;
					b.x = (newCandidates[i].pt.x);
					b.y = (newCandidates[i].pt.y);
					b.frame = (frame - frameInit);
					circle(candidatesBall, Point2i((frame-frameInit), newCandidates[i].pt.x), 1,Scalar(0,0,0),1,8,0);
					Ballcandseval.push_back(b);
					imshow("X distribution",candidatesBall);
					circle(candidatesBally, Point2i((frame-frameInit), newCandidates[i].pt.y), 1,Scalar(0,0,0),1,8,0);
					imshow("Y distribution",candidatesBally);
				}

				
				//Update the trajectories
				updateTrajectory(&PossibleTrajectories, &newCandidates);

				vector<BallTrajectory> NewPossibleTrajectories;
				
				//If a trajectory terminates, it is selected as candidate trajectory
				for(int nt = 0; nt < PossibleTrajectories.size(); nt++)
				{	
										
					if((PossibleTrajectories[nt].missingFrames>3))
					{
						if((PossibleTrajectories[nt].a2 > 0.05) && ((PossibleTrajectories[nt].error/PossibleTrajectories[nt].previousPts.size()) < 1))
						{
							if(checkPathTraj(PossibleTrajectories[nt]))
							{
								CandidatesTrajectories.push_back(PossibleTrajectories[nt]);
							}
						}
					}
					else
					{
						NewPossibleTrajectories.push_back(PossibleTrajectories[nt]);
					}
									
				}

				XcandidatesTraj=candidatesBall.clone();
				YcandidatesTraj=candidatesBally.clone();

				//Paint the candidate trajectories
				if(!CandidatesTrajectories.size() == 0){

					for(int i = 0; i < CandidatesTrajectories.size(); i++){
						
						paintraj(CandidatesTrajectories[i], XcandidatesTraj, YcandidatesTraj, trackedframe, frameInit);
						imshow("X distribution", XcandidatesTraj);
						imshow("Y distribution", YcandidatesTraj);
					}
				}
				XTrajIntegrated=XcandidatesTraj;
				YTrajIntegrated=YcandidatesTraj;

				//Update the links formed by the candidates of a ball
				updateLinks(&newCandidates, &links, &newlinked, frame);

				//if the number of candidates of a link is 3 and if forms a line in the X-distribution, a trajectorty is created
				for(int i = 0; i < links.size(); i++)
				{
					if(links[i].size() == 3)
					{
						//if forms a line in the X-distribution
						int line;
						line = links[i][1].pt.x - links[i][0].pt.x;
						int nextpt = links[i][1].pt.x + line;
					
						if((nextpt - links[i][2].pt.x) < 2)
						{
							BallTrajectory newtraj;
							//new trajectory is created
							createNewTrajectory(links[i], &newtraj);
							NewPossibleTrajectories.push_back(newtraj);
						}
					
					}
				}

				candidates = newCandidates;

				//look if there are candidates to link
				if((!candidates.size() == 0) && (!candidatesPrev.size() == 0))
				{
					vector<vector<ptlink>> newlinks;
					linkCandidates(&candidates, &candidatesPrev, &newlinks, frame);

					if(!newlinks.size() == 0)
					{
						for(int i=0;i<newlinks.size();i++)
						{
							newlinked.push_back(newlinks[i]);
						}
					;
					}
				}
				links.clear();
				links=newlinked;
				PossibleTrajectories.clear();
				PossibleTrajectories=NewPossibleTrajectories;
			}
						
		}
		if(TrackPlayers)
		{

			for(int pl = 0; pl < 4; pl++)
			{
			
					//Point2i ptImg(0,0);
				
					if(frame == frameInit+1)// if frame = first frame of Spielzug, set particle clouds to correct locations
					{
						Point2i posPlayer;
						//Find the player in the field, using a cloud of particles
						posPlayer = searchInitialPlayer(framecopy, frameReference, players[pl].hists, avparts, rng, pl, Zug);

						Rect area; //area defined around the player
						vector <vector<Rect>> grid; //grid to compute the integral histogram
						
						//Creates the area and the its grid around the player position
						area = createRectarea(Point2f(posPlayer.x, posPlayer.y), framecopy, &grid);
						allgrids[pl] = (grid); 

						vector<vector<vector<Mat>>> IntHist; 
						//Compute the Integral Histogram
						createIntHist(frameReference,  grid, &IntHist);
						allIntHist[pl] = (IntHist);// allIntHist contains the integral histogram of all the players
						int partnum = 0;

						//Allocate the particles
						for(int i = grid.size()-1; i > grid.size()-4; i--) //CHECK
						{
							
							for(int j=0; j < grid[0].size(); j++) 
							{
								ptcl.xim = grid[i][j].x + (grid[i][j].width/2);
								ptcl.yim = grid[i][j].y + grid[i][j].height;
								Point2d ptwrld;
								imToWorld(Point2i(ptcl.xim,ptcl.yim),ptwrld); 
								ptcl.xwrld = ptwrld.x;
								ptcl.ywrld = ptwrld.y;
							
								for(int k = 0; k < numrects; k++)			// for each subwindow corresponding to particle j
								{
									ptcl.rects[k] = (grid[i-k][j]);
									vector<Mat> hist3;
									for(int h = 0; h < 3; h++)
									{
										Mat hist;
										hist3.push_back(hist);
									}
									ptcl.hists[k] = (hist3);
									//Assigns to each particle its corresponding histograms
									setParticleHist_IntHist(&ptcl, k, allgrids[pl], i-k, j,allIntHist[pl]);
								}
						
								particles[pl][partnum]=ptcl;
								partnum++;
				
							}

						}

								
					}
					else
					{
						Rect area; //area defined around the player
						vector <vector<Rect>> grid; //grid to compute the integral histogram
						
						//Creates the area around the avpart
						area=createRectarea(Point2f(avparts[pl].xim, avparts[pl].yim), framecopy, &grid);
						allgrids[pl] = (grid); //allgrids contains the grids of the four players

						vector<vector<vector<Mat>>> IntHist;
						
						//Compute the Integral Histogram
						createIntHist(frameReference,  grid, &IntHist);
						allIntHist[pl]=(IntHist);// allIntHist contains the integral histogram of all the players

						int partnum=0;
						//Allocate the particles
						for(int i = grid.size()-1; i > grid.size()-4; i--)
						{
							for(int j = 0; j < grid[0].size(); j++) 
							{
			
								ptcl.xim = grid[i][j].x + (grid[i][j].width/2);
								ptcl.yim = grid[i][j].y + grid[i][j].height;
								Point2d ptwrld;
								imToWorld(Point2i(ptcl.xim, ptcl.yim), ptwrld); 
								ptcl.xwrld = ptwrld.x;
								ptcl.ywrld = ptwrld.y;
							
																				
								for(int k = 0; k < numrects; k++)			// for each subwindow corresponding to ptclicle j
								{
									ptcl.rects[k] = (grid[i-k][j]);
									vector<Mat> hist3;
									for(int h = 0;h < 3; h++)
									{
										Mat hist;
										hist3.push_back(hist);
									}
									ptcl.hists[k] = (hist3);
									//Assigns to each particle its corresponding histograms
									setParticleHist_IntHist(&ptcl,k, allgrids[pl], i-k, j,allIntHist[pl]);
								}
						
								particles[pl][partnum]=ptcl;
								partnum++;
							}

						}
					}

			} //end loop of players
		
			calcWeights();
		
			calcAvParts();
		
			repositionCloudIntHist(Zug);

			{//fill vector with player's positions and write positions into file
				vector<PlayerPos> vectplaypos;
				PlayerPos playpos;
				playpos.frameNr = frame;
				trackerDat << "frame Nr.: " << frame << "   ";
				for(int pl = 0; pl < 4; pl++)
				{
					playpos.ptImg = Point2i(avparts[pl].xim, avparts[pl].yim);
					playpos.ptWrld = Point2i(avparts[pl].xwrld, avparts[pl].ywrld);
					vectplaypos.push_back(playpos);
					trackerDat << " (" << playpos.ptImg.x << ", " << playpos.ptImg.y << ", " << min<double>((avCloudspread/(maxX[pl] - minX[pl])),1.0) << ")  ";
				}
					PlayersPositions.push_back(vectplaypos);
					trackerDat << endl;
				 
			}

			updateAvParts();
		
			particles.swap(newparts);
		
			for(int i = 0; i<4; i++)
			{
				circle(trackedframe, Point2i(avparts[i].xim, avparts[i].yim) , 5, Scalar(0,0,255), 3); 
			}
			
		}

		if(frame == frameInit+1)
		{
			imshow("video", framecopy);;
		
			imshow("tracked", trackedframe);
			
		}
		if(showTrackingChecked)
		{
			imshow("video", framecopy);
			imshow("tracked", trackedframe);
		}
		//waitKey();
		if(paused) waitKey();
		if(waitKey(4) == 27) break;
		/*{
			referenceDat<<frameInit<<";"<<"Ball contact"<<";";
			referenceDat<<frame<<";"<<endl;
		}*/
	} //end while loop for all frames of one Spielzug
	
	//At the end of the Zug the trajectories are integrated
///////////////////////////////////////////////////////////////////////////////////////////////////////////////////////////////
	if(TrackBall)
	{
		vector<int> minframe, maxframe;
		vector<double> mcalcs, bcalcs, a0calcs, a1calcs, a2calcs;
		Ballcands ptt;
		double mcalc,bcalc,a0calc,a1calc,a2calc;


		//selection of the largest trajectories
		largestTrajs(&CandidatesTrajectories,&Trajectories);
		

		//ordering the trajectories by the number of frame
		BallTrajectory temp;
		if(Trajectories.size() > 0)
		{
			for (int i = 0; i < (Trajectories.size() - 1); i++) 
			{ 
				for (int j = i + 1; j < Trajectories.size(); j++) 
				{ 
					if (Trajectories[j].previousPts[0].nFrame <Trajectories[i].previousPts[0].nFrame) 
					{ 
					temp = Trajectories[j]; 
					Trajectories[j] = Trajectories[i]; 
					Trajectories[i] = temp; 
					} 
				} 
			}
				
			//Integration of the trajectories
			TrajIntegration(&Trajectories, &TrajectoriesInterp, frameInit, XTrajIntegrated, YTrajIntegrated);
			Ballcands ball;
			vector<Ballcands> traj1;
			vector<vector<Ballcands>> trajsall;
			for(int e = 0; e < Trajectories.size(); e++)
			{
				traj1.clear();
				for(int i = 0; i < Trajectories[e].previousPts.size(); i++)
				{
					ball.frame = Trajectories[e].previousPts[i].nFrame - frameInit;
					ball.x = Trajectories[e].previousPts[i].pt.x;
					ball.y = Trajectories[e].previousPts[i].pt.y;
					traj1.push_back(ball);
				}
				trajsall.push_back(traj1);
			}

		imwrite("ball.jpg", candidatesBall);
		Mat src, src_gray, edges;
		Mat standard_hough;
		src = imread("ball.jpg");

		

	   /// Pass the image to gray
	   cvtColor( src, src_gray, COLOR_RGB2GRAY );

	   /// Apply Canny edge detector
		Canny( src_gray, edges, 50, 200, 3 );
		vector<Vec4i> p_lines;
		cvtColor( edges, standard_hough, COLOR_GRAY2BGR );

		/// 2. Use Probabilistic Hough Transform
		HoughLinesP( edges, p_lines, 1, CV_PI/180, 20, 20, 20 );

		/// Show the result
		Mat testballs(frameReference.rows, frameReference.cols, CV_32FC3);
		Mat foundballs(frameReference.rows, frameReference.cols, CV_32FC3);
		testballs = Scalar(255,255,255);
		foundballs = Scalar(255,255,255);
		vector<Ballcands> afterXfilter, finalBalls, finalballsordered;
		for( size_t i = 0; i < p_lines.size(); i++ )
		{
		   Vec4i l = p_lines[i];
		   if(abs(l[1] - l[3]) > 10)
		   {
			   line( standard_hough, Point(l[0], l[1]), Point(l[2], l[3]), Scalar(255,0,0), 2, CV_AA);
			   
				for(int kk = 0; kk < Ballcandseval.size(); kk++)
				{
					if( ((Ballcandseval[kk].x < l[3] && Ballcandseval[kk].x > l[1]) && (Ballcandseval[kk].frame < l[2] && Ballcandseval[kk].frame > l[0]) || 
						((Ballcandseval[kk].x < l[1] && Ballcandseval[kk].x > l[3]) && (Ballcandseval[kk].frame < l[2] && Ballcandseval[kk].frame > l[0]))) 
						)
						{
							circle(foundballs, Point2i(Ballcandseval[kk].frame, Ballcandseval[kk].x), 1,Scalar(0,0,0),1,8,0);	
							
							circle(testballs, Point2i(Ballcandseval[kk].frame, Ballcandseval[kk].y), 1,Scalar(0,0,0),1,8,0);	
							
							afterXfilter.push_back(Ballcandseval[kk]);
						}
				}
		   }
		}

		imwrite("ycands.jpg", testballs);
		
		src = imread("ycands.jpg");
		//src = testballs; // candidates after filtering in x on the y-frame distribution

		/// Pass the image to gray
		cvtColor( src, src_gray, COLOR_RGB2GRAY );

	   /// Apply Canny edge detector
		Canny( src_gray, edges, 50, 200, 3 );
		vector<Vec4i> x_lines;
		cvtColor( edges, standard_hough, COLOR_GRAY2BGR );

		/// 2. Use Probabilistic Hough Transform
		HoughLinesP( edges, x_lines, 1, CV_PI/180, 20, 20, 20 );

		/// Show the result
		
		testballs = Scalar(255,255,255);
		foundballs = Scalar(255,255,255);
		bool in = false;
		int kkk = 0;
		for(int kk = 0; kk < afterXfilter.size(); kk++)
		{			   
			in = false;
			for( size_t i = 0; i < x_lines.size(); i++ )
			{
				Vec4i l = x_lines[i];
				if(abs(l[1] - l[3]) < 5)
				{
					line( standard_hough, Point(l[0], l[1]), Point(l[2], l[3]), Scalar(255,0,0), 2, CV_AA);
					if( ((afterXfilter[kk].y < l[3]+5 && afterXfilter[kk].y > l[1]-5) && (afterXfilter[kk].frame < l[2] && afterXfilter[kk].frame > l[0]) ) /*|| 
						((afterXfilter[kk].y < l[1]+10 && afterXfilter[kk].y > l[3]-10) && (afterXfilter[kk].frame < l[2] && afterXfilter[kk].frame > l[0]))*/
					)
					{
						in = true;
						break;
					}
				}
			}
			
			if(!in)
			{
				circle(foundballs, Point2i(afterXfilter[kk].frame, afterXfilter[kk].x), 1,Scalar(0,0,0),1,8,0);	
				circle(testballs, Point2i(afterXfilter[kk].frame, afterXfilter[kk].y), 1,Scalar(0,0,0),1,8,0);	
				finalBalls.push_back(afterXfilter[kk]);
				kkk++;
			}

		}
		
		// order balls with frame number
		Ballcands last,seclast;
		for(int jj = 0; jj < frameEnd - frameInit ;jj++)
		{
			for(int ll = 0; ll < finalBalls.size(); ll++)
			{
				if(finalBalls[ll].frame == jj )
				{
					if(!((finalBalls[ll].frame == last.frame && finalBalls[ll].x == last.x ) || (finalBalls[ll].frame == seclast.frame && finalBalls[ll].x == seclast.x)))
					{
						seclast = last;
						last = finalBalls[ll];
						finalballsordered.push_back(finalBalls[ll]);
					}
				}
			}
		}
		FindTrajectories2( finalballsordered, trajsall, frameInit, frameEnd, trackedframe);

		}		

	}
	waitKey();
	
	
	for(int pl = 0; pl < players.size(); pl++) 
	{
		maxweight.pop_back();
		minweight.pop_back();
		maxX.pop_back();
		minX.pop_back();
		avparts.pop_back();
		particles.pop_back();
		allgrids.pop_back();
		allIntHist.pop_back();
		
	}
	PossibleTrajectories.clear();
	CandidatesTrajectories.clear();
	Trajectories.clear();
	TrajectoriesInterp.clear();
	Ballcandseval.clear();
	candidatesPrev.clear();
	candidates.clear();
	framesBall.clear();
	
	

}//end method

void Tracker::writeTrackingResultToFile()
{

}

void Tracker::parseXML(QDomNode &a) 
{
	while (!a.isNull()) {
		if (a.isElement()) {
			QDomElement ae = a.toElement();
			QString qelement = ae.tagName();
			
			if(qelement == "Player")
			{
				QDomNode nodeTemp1 = a.parentNode();
				QDomNode nodeTemp2 = nodeTemp1.parentNode();
				QDomElement parent2elem = nodeTemp2.toElement();

				if(ae.attribute("CurrentPosition") == "upperLeft") 
				{
					initPos[0].ptWrld = Point2i(2, 14);
					initPos[0].Name = ae.attribute("Name").toAscii().data();
					namesPlayers.push_back(initPos[0].Name);
					if(parent2elem.tagName() == "Team1") initPos[0].Team = 1;
					else if(parent2elem.tagName() == "Team2") initPos[0].Team = 2;

				}
				else if(ae.attribute("CurrentPosition") == "upperRight") 
				{
					initPos[1].ptWrld = Point2i(6, 14);
					initPos[1].Name = ae.attribute("Name").toAscii().data();
					namesPlayers.push_back(initPos[1].Name);
					if(parent2elem.tagName() == "Team1") initPos[1].Team = 1;
					else if(parent2elem.tagName() == "Team2") initPos[1].Team = 2;
				}
				else if(ae.attribute("CurrentPosition") == "lowerRight") 
				{
					initPos[2].ptWrld = Point2i(6, 2);
					initPos[2].Name = ae.attribute("Name").toAscii().data();
					namesPlayers.push_back(initPos[2].Name);
					if(parent2elem.tagName() == "Team1") initPos[2].Team = 1;
					else if(parent2elem.tagName() == "Team2") initPos[2].Team = 2;
				}
				else if(ae.attribute("CurrentPosition") == "lowerLeft") 
				{
					initPos[3].ptWrld = Point2i(2, 2);
					initPos[3].Name = ae.attribute("Name").toAscii().data();
					namesPlayers.push_back(initPos[3].Name);
					if(parent2elem.tagName() == "Team1") initPos[3].Team = 1;
					else if(parent2elem.tagName() == "Team2") initPos[3].Team = 2;
				}
			}
			if(qelement == "Spielzug")
			{	
				Spielzug sz;
				sz.PunkteTeam1=ae.attribute("PunkteTeam1").toInt();
				sz.PunkteTeam2=ae.attribute("PunkteTeam2").toInt();
				sz.Anfang = int((ae.attribute("Anfang").toLong()/1000)*fps);
				sz.Ende = int((ae.attribute("Ende").toLong()/1000)*fps);
				sz.Aufschlagspieler = ae.attribute("Aufschlagspieler").toAscii().data();
				sz.Annahmespieler = ae.attribute("Annahmespieler").toAscii().data();
				sz.Zuspieler = ae.attribute("Zuspieler").toAscii().data();
				sz.Blocktechnik = ae.attribute("Blocktechnik").toAscii().data();
				sz.Annahmeseitigkeit = ae.attribute("Annahmeseitigkeit").toAscii().data();
				
				if (ae.attribute("Annahmefehler") == "False")
					sz.Annahmefehler = false;
				else
					sz.Annahmefehler = true;

				if (ae.attribute("Positionswechsel") == "False")
					sz.Positionswechsel = false;
				else
					sz.Positionswechsel = true;

				if (ae.attribute("Spieler1_li") == "False")
					sz.Spieler1_li = false;
				else
					sz.Spieler1_li = true;

				if (ae.attribute("Spieler1_re") == "False")
					sz.Spieler1_re = false;
				else
					sz.Spieler1_re = true;
				
				if (ae.attribute("Spieler2_li") == "False")
					sz.Spieler2_li = false;
				else
					sz.Spieler2_li = true;

				if (ae.attribute("Spieler2_re") == "False")
					sz.Spieler2_re = false;
				else
					sz.Spieler2_re = true;

				if (ae.attribute("Team1Oben") == "False")
					sz.Team1Oben = false;
				else
					sz.Team1Oben = true;

				if (ae.attribute("Zuspielfehler") == "False")
					sz.Zuspielfehler = false;
				else
					sz.Zuspielfehler = true;

				if (ae.attribute("ZweiterBall") == "False")
					sz.ZweiterBall = false;
				else
					sz.ZweiterBall = true;
				
				Spielzuege.push_back(sz);
				
			}
			if(qelement=="Aufschlag")
			{
				int lastSpiel=Spielzuege.size();
				Spielzuege[lastSpiel-1].Aufschlag.Frame=int((ae.attribute("ZeitpunktGesamtvideo").toLong()/1000)*fps);
				
			}
			if(qelement=="Annahme")
			{
				int lastSpiel=Spielzuege.size();
				Spielzuege[lastSpiel-1].Annahme.Frame=int((ae.attribute("ZeitpunktGesamtvideo").toLong()/1000)*fps);
				
			}
			if(qelement=="Zuspiel")
			{
				int lastSpiel=Spielzuege.size();
				Spielzuege[lastSpiel-1].Zuspiel.Frame=int((ae.attribute("ZeitpunktGesamtvideo").toLong()/1000)*fps);
				
			}
			if(qelement=="Angriff")
			{
				int lastSpiel=Spielzuege.size();
				Spielzuege[lastSpiel-1].Angriff.Frame=int((ae.attribute("ZeitpunktGesamtvideo").toLong()/1000)*fps);
				
			}
			if(qelement=="Anlauf")
			{
				int lastSpiel=Spielzuege.size();
				Spielzuege[lastSpiel-1].Anlauf.Frame=int((ae.attribute("ZeitpunktGesamtvideo").toLong()/1000)*fps);
				
			}
			if(qelement=="Abwehr")
			{
				int lastSpiel=Spielzuege.size();
				Spielzuege[lastSpiel-1].Abwehr.Frame=int((ae.attribute("ZeitpunktGesamtvideo").toLong()/1000)*fps);
				
			}
			if(qelement=="Position")
			{
				QDomNode nodeTemp1 = a.parentNode();
			//	QDomNode nodeTemp2 = nodeTemp1.parentNode();
				QDomElement parent2elem = nodeTemp1.toElement();
				QString aaa=parent2elem.tagName();
				if(parent2elem.tagName()=="Aufschlag")
				{
					int lastSpiel=Spielzuege.size();
					Spielzuege[lastSpiel-1].Aufschlag.PointWrld.x=(ae.attribute("WX").toFloat());
					Spielzuege[lastSpiel-1].Aufschlag.PointIm.x=(ae.attribute("IX").toInt());
					Spielzuege[lastSpiel-1].Aufschlag.PointWrld.y=(ae.attribute("WY").toFloat());
					Spielzuege[lastSpiel-1].Aufschlag.PointIm.y=(ae.attribute("IY").toInt());

				}
				else if(parent2elem.tagName()=="Annahme")
				{
					int lastSpiel=Spielzuege.size();
					Spielzuege[lastSpiel-1].Annahme.PointWrld.x=(ae.attribute("WX").toFloat());
					Spielzuege[lastSpiel-1].Annahme.PointIm.x=(ae.attribute("IX").toInt());
					Spielzuege[lastSpiel-1].Annahme.PointWrld.y=(ae.attribute("WY").toFloat());
					Spielzuege[lastSpiel-1].Annahme.PointIm.y=(ae.attribute("IY").toInt());

				}
				else if(parent2elem.tagName()=="Zuspiel")
				{
					int lastSpiel=Spielzuege.size();
					Spielzuege[lastSpiel-1].Zuspiel.PointWrld.x=(ae.attribute("WX").toFloat());
					Spielzuege[lastSpiel-1].Zuspiel.PointIm.x=(ae.attribute("IX").toInt());
					Spielzuege[lastSpiel-1].Zuspiel.PointWrld.y=(ae.attribute("WY").toFloat());
					Spielzuege[lastSpiel-1].Zuspiel.PointIm.y=(ae.attribute("IY").toInt());

				}
				else if(parent2elem.tagName()=="Angriff")
				{
					int lastSpiel=Spielzuege.size();
					Spielzuege[lastSpiel-1].Angriff.PointWrld.x=(ae.attribute("WX").toFloat());
					Spielzuege[lastSpiel-1].Angriff.PointIm.x=(ae.attribute("IX").toInt());
					Spielzuege[lastSpiel-1].Angriff.PointWrld.y=(ae.attribute("WY").toFloat());
					Spielzuege[lastSpiel-1].Angriff.PointIm.y=(ae.attribute("IY").toInt());

				}
				else if(parent2elem.tagName()=="Anlauf")
				{
					int lastSpiel=Spielzuege.size();
					Spielzuege[lastSpiel-1].Anlauf.PointWrld.x=(ae.attribute("WX").toFloat());
					Spielzuege[lastSpiel-1].Anlauf.PointIm.x=(ae.attribute("IX").toInt());
					Spielzuege[lastSpiel-1].Anlauf.PointWrld.y=(ae.attribute("WY").toFloat());
					Spielzuege[lastSpiel-1].Anlauf.PointIm.y=(ae.attribute("IY").toInt());

				}

				else if(parent2elem.tagName()=="Abwehr")
				{
					int lastSpiel=Spielzuege.size();
					Spielzuege[lastSpiel-1].Abwehr.PointWrld.x=(ae.attribute("WX").toFloat());
					Spielzuege[lastSpiel-1].Abwehr.PointIm.x=(ae.attribute("IX").toInt());
					Spielzuege[lastSpiel-1].Abwehr.PointWrld.y=(ae.attribute("WY").toFloat());
					Spielzuege[lastSpiel-1].Abwehr.PointIm.y=(ae.attribute("IY").toInt());

				}

		
			}

			//cout << qelement.toAscii().data() << endl;
			
			parseXML(a.firstChild());
		}
		a = a.nextSibling();
	}
	//cout<< Spielzuege.size();
	return;
}

void Tracker::calculateHomography()
{
	H = findHomography(srcPts, dstPts);
	Hinv = H.inv();
}

void Tracker::initializeTracker(particle ptcl)
{	
	initPosition plPos;
	plPos.Name = "";
	plPos.ptWrld = Point2i(0,0);
	plPos.Team = 3;
	plPos.def = true; 
	for(int numplayers = 0; numplayers < 4; numplayers++)
	{
		checkClouds.push_back(0);
		checkMask.push_back(0);
		initPos.push_back(plPos);
		players.push_back(ptcl);
		/*vector<particle> oneParticleCloud;
		for(int numparticles = 0; numparticles < numparts; numparticles++)
		{
			oneParticleCloud.push_back(ptcl);
		}
		particles.push_back(oneParticleCloud);*/
	}
	
}

void Tracker::imToWorld(const Point2i &imgPt, Point2d &wrldPt)
{
	Mat1d ptImg(3,1); //vector oder Matrix 3x1	// Fehler bei double und int
	ptImg(0,0) = imgPt.x;
	ptImg(1,0) = imgPt.y;
	ptImg(2,0) = 1.0; //F�r Transformation wird 3. Eintrag als 1 gesetzt 

	Mat1d ptWrld = H*ptImg; // homography
	ptWrld(0,0) = ptWrld(0,0)/ptWrld(2,0);
	ptWrld(1,0) = ptWrld(1,0)/ptWrld(2,0);

	wrldPt.x = ptWrld(0,0);
	wrldPt.y = ptWrld(1,0);
}

void Tracker::worldToIm(const Point2d &wrldPt, Point2i &imgPt)
{
	Mat1d ptWrld(3,1); //vector oder Matrix 3x1	// Fehler bei double und int
	ptWrld(0,0) = wrldPt.x;
	ptWrld(1,0) = wrldPt.y;
	ptWrld(2,0) = 1.0; //F�r Transformation wird 3. Eintrag als 1 gesetzt 

	Mat1d ptImg = Hinv*ptWrld; // homography
	ptImg(0,0) = ptImg(0,0)/ptImg(2,0);
	ptImg(1,0) = ptImg(1,0)/ptImg(2,0);

	imgPt.x = cvRound(ptImg(0,0));
	imgPt.y = cvRound(ptImg(1,0));
}

Rect Tracker::createRectAtPoint(const Point2f &avPart, const int &numsplits, const int &split) // receive point in pixels, adapt rectangle in world dimensions, convert back to pixels
{
	Mat1d m_ptAvIm(3, 1, 1.0); //3x1 matrix filled with 1s (double)
	m_ptAvIm(0,0) = avPart.x; 
	m_ptAvIm(1,0) = avPart.y;
	Mat1d ptAvWrld = H*m_ptAvIm;												// Homography
		
	Mat1d m_ptsRectWrld (3, 2, 1.0);
	m_ptsRectWrld(0,0) = ptAvWrld(0)/ptAvWrld(2) - 0.2; // now using meters
	m_ptsRectWrld(0,1) = ptAvWrld(0)/ptAvWrld(2) + 0.2;
	m_ptsRectWrld(1,0) = m_ptsRectWrld(1,1) = ptAvWrld(1)/ptAvWrld(2);
		
	Mat1d m_ptsRectIm = Hinv*m_ptsRectWrld;										// inverse Homography
		
	Point2f ptsRectImg[2];
	for(int i = 0; i < 2; i++)
	{
		ptsRectImg[i].x = m_ptsRectIm(0,i)/m_ptsRectIm(2,i); //scaled image points after inverse homography (ptsImg(2,i) is the weight w of the homography) see wikipedia -> homography
		ptsRectImg[i].y = m_ptsRectIm(1,i)/m_ptsRectIm(2,i);
	}
	const double aspectRatio = 0.25;
	double baseLineImg = norm(ptsRectImg[1] - ptsRectImg[0]);	// distance in the image between both points in pixels
	Rect avRect;
	avRect.width = cvRound(baseLineImg);						// define rectangle around particle in image space !!PARTICLE AT BOTTOM OF SQUARE, SO WEIGHT OF PARTICLE
	avRect.x = cvRound(ptsRectImg[0].x);						// IS DEFINED BY THE THINGS THAT HAPPEN IN THE SQUARE ABOVE IT!!!!
	avRect.height = baseLineImg/aspectRatio/numsplits;
	avRect.y = cvRound(ptsRectImg[0].y) - (split+1)*avRect.height;	// split number out of numsplits  // subwindow 0 is bottom one, subwindow numsplit is upper one!
	
	if(!(avRect.width + avRect.x <= 0 || avRect.x >= framecopy.cols || avRect.height + avRect.y <= 0 || avRect.y >= framecopy.rows)) // falls avRect nicht vollst�ndig aus dem Fenster rausgeht
	{
	if(avRect.x < 0) {avRect.width += avRect.x; avRect.x = 0;}
	if(avRect.y < 0) {avRect.height += avRect.y; avRect.y = 0;}
	if(avRect.x + avRect.width > framecopy.cols) {avRect.width = framecopy.cols - avRect.x;}
	if(avRect.y + avRect.height > framecopy.rows) {avRect.height = framecopy.rows - avRect.y;}
	}
	else 
	{
		avRect.x = 0;
		avRect.y = 0;
		avRect.width = 30;
		avRect.height = 10;
	}
	return avRect;
}

void Tracker::calculateHist(const Mat3b *src, Mat *hist1, Mat *hist2, Mat *hist3, Mat bg1, Mat bg2, Mat bg3 ) // errors if defined as Mat1b
{
	
	vector<Mat> channels;
	//Mat3b HSVmat;
	//cvtColor((*src), HSVmat, CV_RGB2HSV); //somehow the sum of all histogram elements doesn't always sum up to number of pixels when in HSV, maybe some range problem
	//double rangeH[] = {0, 179};
	float rangeH[] = {0, 255};
	split( (*src), channels);
	//split(HSVmat, channels);
	
	/// Establish the number of bins
		int histSize = 125; // !!! if changed, also change number below in if condition

	/// Set the ranges ( for R,G,B) )
		
		float range[] = {0, 255}; // RGB ranges are 0-255, HSV are H: 0-179 and S, V are 0-255
		const float* histRange[] = { range };
		const float* histRangeH[] = { rangeH }; 

	bool uniform = true; bool accumulate = false;
	
	/// Compute the histograms:
	calcHist( &channels[0], 1, 0, Mat(), *hist1, 1, &histSize, histRangeH, uniform, accumulate );
	calcHist( &channels[1], 1, 0, Mat(), *hist2, 1, &histSize, histRange, uniform, accumulate );
	calcHist( &channels[2], 1, 0, Mat(), *hist3, 1, &histSize, histRange, uniform, accumulate );
	if(bg1.rows != 125)																						// HERE
	{
		bg1 = (*hist1)*0; // change dimensions from nxm matrix to hist dims (number of bins x 1) and set values to zero
		bg2 = (*hist2)*0;
		bg3 = (*hist3)*0;
	}
	
	
 	/**hist1 = *hist1 - bg1*0.0;  // nicht mehr n�tig, das brauch ich nur wenn Hintergrundshistogramm vom normalen Histogramm abgezogen wird.
	*hist2 = *hist2 - bg2*0.0;
	*hist3 = *hist3 - bg3*0.0;*/
	
	//Remove black color
	(*hist1).at<double>(0)=0;
	(*hist2).at<double>(0)=0;
	(*hist3).at<double>(0)=0;

	// define histogram
	int hist_w = 400; int hist_h = 400;
	int bin_w = cvRound( (double) hist_w/histSize );
	Mat histImageK( hist_w, hist_h, CV_8UC3, Scalar( 0,0,0) );

	
	*hist1 = (*hist1)*(1/(*hist1).cols)*10;
	*hist1 = abs(*hist1);
	*hist2 = (*hist2)*(1/(*hist2).cols)*10;
	*hist2 = abs(*hist2);
	*hist3 = (*hist3)*(1/(*hist3).cols)*10;
	*hist3 = abs(*hist3);


	/*normalize(*hist1, *hist1, 0, histImageK.rows, NORM_MINMAX, -1, Mat() );  // Achtung, normieren auf 1 nicht nachdem Black channel entfernt wurde! Das w�rde die Ergebnisse verf�lschen
	normalize(*hist2, *hist2, 0, histImageK.rows, NORM_MINMAX, -1, Mat() );
	normalize(*hist3, *hist3, 0, histImageK.rows, NORM_MINMAX, -1, Mat() );*/
	
	///////////////////////////////////////////////////////
	//////////////  Draw for each channel  ////////////////

	
	//for( int i = 1; i < histSize; i++ )
	//{
	//line( histImageK, Point( bin_w*(i-1), hist_h - cvRound((*hist1).at<double>(i-1)) ) ,
	//Point( bin_w*(i), hist_h - cvRound((*hist1).at<double>(i)) ),
	//Scalar( 0, 0, 255), 2, 8, 0 );
	//line( histImageK, Point( bin_w*(i-1), hist_h - cvRound((*hist2).at<double>(i-1)) ) ,
	//Point( bin_w*(i), hist_h - cvRound((*hist2).at<double>(i)) ),
	//Scalar( 0, 255, 0), 2, 8, 0 );
	//line( histImageK, Point( bin_w*(i-1), hist_h - cvRound((*hist3).at<double>(i-1)) ) ,
	//Point( bin_w*(i), hist_h - cvRound((*hist3).at<double>(i)) ),
	//Scalar( 255, 0, 0), 2, 8, 0 );
	//}
	//// Display
	//namedWindow("calcHistKernel", CV_WINDOW_AUTOSIZE );
	//imshow("calcHistKernel", histImageK );
	//waitKey(); 
	
}

void Tracker::setParticlesHists(particle *part)
{
	for(int j = 0; j < (*part).rects.size(); j++)
	{
		Mat3b mask = frameReference((*part).rects[j]);
		Mat hist1, hist2, hist3; 
		vector <Mat> hist;
		Mat bg1, bg2, bg3;
		Mat Nullmat(Size(10,10),0);
		//calculateHist2(&mask, &hist1, &hist2, &hist3);
		calculateHist3(&mask, &hist1);
		/*hist.push_back(hist1);
		hist.push_back(hist2);
		hist.push_back(hist3);*/
		hist.push_back(hist1);
		hist.push_back(hist1);
		hist.push_back(hist1);
		(*part).hists[j] = hist;
	}

}

void Tracker::calcColorWeight(particle *part, int pl)
{
	double channelweight;

	for(int countRct = numrects-1; countRct >= 0; countRct--)			// for each subwindow corresponding to particle partnum
			{
				vector<double> channelcorr;
				channelweight = 0.0;

				//for(int channel = 0; channel < 1; channel++)		// for each channel // HERE CHECK channel number
				{
					//showHist(players[pl].hists[countRct][channel]);
					//showHist(particles[pl][partnum].hists[countRct][channel]);
					channelcorr.push_back(compareHist(players[pl].hists[countRct][0], (*part).hists[countRct][0], CV_COMP_BHATTACHARYYA)); 
				}
				channelweight += exp(-20*channelcorr[0]*channelcorr[0]); // one big hist H*S+V
				
				channelweight *= 100;
				if(channelweight > 0.0001) 
				{					
					if(countRct == 0 || countRct == numrects - 1) 
						(*part).wcolor += channelweight; // make bottom ([0]) subwindow less important, while making the upper three more important by multiplying the individual weights.
					else if(channelweight >1) 
						(*part).wcolor *= channelweight;		// CHECK that weight >1, else multiplication will make weight even smaller!
					else 
						(*part).wcolor += channelweight;
				}
				else // sometimes channelweight == -1.#IND000
				{	
					channelweight = 0.0001;
					if(countRct == 0 || countRct == numrects - 1) 
						(*part).wcolor += channelweight; // make bottom ([0]) subwindow less important, while making the upper three more important by multiplying the individual weights.
					else if(channelweight >1) 
						(*part).wcolor *= channelweight;		// CHECK that weight >1, else multiplication will make weight even smaller!
					else 
						(*part).wcolor += channelweight;
				}
			}
			
			if((*part).wcolor > maxtempweightcolor[pl]) maxtempweightcolor[pl] = (*part).wcolor;
}

void Tracker::calcWeights() // compare histogram of each particle to reference histogram and set weight
{
	
	#pragma omp parallel for
	for(int pl = 0; pl < players.size(); pl++)		// for each of the players
	{
		for(int partnum = 0; partnum < numparts; partnum++)	// for each particle corresponding to player pl
		{	
			
			calcColorWeight(&particles[pl][partnum], pl);

			if(weightMotion > 0)
			{
				calcMovementWeight(&particles[pl][partnum]);
			}
			calcMaskedWeight(&particles[pl][partnum]);
			
			if(IntHistTracking)
			{
				//giving more weight to the particles in the middle of the grid
				int g = partnum;
				{
					if((g % numcolsIntHist <= numcolsIntHist/2))
					{
						int factor = ((g % numcolsIntHist)+1);
						particles[pl][partnum].wcolor *= factor*factor;
						particles[pl][partnum].wmask *= factor*factor;
						particles[pl][partnum].wmov *= factor*factor;
						//circle(framecopy, Point2i(particles[pl][partnum].xim, particles[pl][g].yim) , factor*factor, CV_RGB(63,255/1,255/1));
					}
					if(abs(g-numparts) % numcolsIntHist <= numcolsIntHist/2)
					{
						int factor2 = (abs(g-numparts) % numcolsIntHist); // CHECK, must not be 0!!!
						particles[pl][partnum].wcolor *= factor2*factor2;
						particles[pl][partnum].wmask *= factor2*factor2;
						particles[pl][partnum].wmov *= factor2*factor2;
						//circle(framecopy, Point2i(particles[pl][partnum].xim, particles[pl][partnum].yim) , factor2*factor2, CV_RGB(63,255/1,255/1));
					}


				}
			}
		}
	}
	//waitKey();
	for(int pl = 0; pl < players.size(); pl++)		// for each of the players
	{
	
		for(int partnum = 0; partnum < numparts; partnum++)	// for each particle corresponding to player pl
		{	
			particles[pl][partnum].w = 100*(particles[pl][partnum].wcolor/maxtempweightcolor[pl]*weightColor + particles[pl][partnum].wmask/maxtempweightmask*weightMask +particles[pl][partnum].wmov/maxtempweightmov*weightMotion );
	
			if(initPos[pl].Name==namesPlayers[0])
			{
				circle(framecopy, Point2i(particles[pl][partnum].xim, particles[pl][partnum].yim) , 1, CV_RGB(63,255/1,255/1));
			}
			else if(initPos[pl].Name==namesPlayers[1])
			{
				circle(framecopy, Point2i(particles[pl][partnum].xim, particles[pl][partnum].yim) , 1, CV_RGB(1*63,255/(1+1),255/(1+1)));
			}
			else if(initPos[pl].Name==namesPlayers[2])
			{
				circle(framecopy, Point2i(particles[pl][partnum].xim, particles[pl][partnum].yim) , 1 , CV_RGB(2*63,255/(2+1),255/(2+1)));
			}
			else
			{
				circle(framecopy, Point2i(particles[pl][partnum].xim, particles[pl][partnum].yim) , 1 , CV_RGB(3*63,255/(3+1),255/(3+1)));
			}
			
		}
	}
}

void Tracker::calcMovementWeight(particle *part)
{
	double tempweight = 0.0;
	for(int j = 0; j < (*part).rects.size(); j++)
	{
		const Mat &roi = movingforeground((*part).rects[j]); // matrix roi is just a region of the binary foreground defined by the rectangle around a particle
		int nonZero = countNonZero(roi); // count the number of non zero pixels in roi
		
		
			tempweight += (nonZero/((*part).rects[0].width));
	}
	if(tempweight > maxtempweightmov) maxtempweightmov = tempweight;
	(*part).wmov += tempweight;
}

void Tracker::calcMaskedWeight(particle *part)
{	
	double tempmaskweight = 0.0;
	//for(int j = 0; j < 2; j++)
	for(int j = numrects-1; j >= 0; j--)
	{
		const Mat &roi = maskMoving((*part).rects[j]); // matrix roi is just a region of the binary foreground defined by the rectangle around a particle
		int nonZero = countNonZero(roi); // count the number of non zero pixels in roi
		
		
			tempmaskweight += nonZero/(*part).rects[0].width;
	}
	if((*part).wmask > maxtempweightmask) maxtempweightmask = (*part).wmask;
	(*part).wmask += tempmaskweight;
}

void Tracker::calcWeightPropToDistFromOthers() // not being used
{
	#pragma omp parallel for
	for(int pl = 0; pl < players.size(); pl++)		// for each of the players
	{
		for(int partnum = 0; partnum < numparts; partnum++)	// for each particle corresponding to player pl
		{
			
			dist1 = sqrt(pow((abs(particles[pl][partnum].xwrld - avparts[(pl+1)%4].xwrld)),2) + pow(abs(particles[pl][partnum].ywrld - avparts[(pl+1)%4].ywrld),2));
			dist2 = sqrt(pow((abs(particles[pl][partnum].xwrld - avparts[(pl+2)%4].xwrld)),2) + pow(abs(particles[pl][partnum].ywrld - avparts[(pl+2)%4].ywrld),2));
			dist3 = sqrt(pow((abs(particles[pl][partnum].xwrld - avparts[(pl+3)%4].xwrld)),2) + pow(abs(particles[pl][partnum].ywrld - avparts[(pl+3)%4].ywrld),2));
			owndist = sqrt(pow((abs(particles[pl][partnum].xwrld - avparts[(pl)].xwrld)),2) + pow(abs(particles[pl][partnum].ywrld - avparts[(pl)].ywrld),2));
			
			if(dist1 < 2) particles[pl][partnum].w *= 2*exp(-2/dist1);
			
			if(dist2 < 2)particles[pl][partnum].w *= 2*exp(-2/dist2);	// if split in one cloud, punish particles that are close to another player so that the particles away from the other players have more weight
			if(dist3 < 2)particles[pl][partnum].w *= 2*exp(-2/dist3);
						
			//if(owndist > avCloudspread * 1.2) 
				//particles[pl][partnum].w -= 10*exp(-1/owndist);	// ACHTUNG, HIER KANN PROBLEM WEIL weight < 0 !!!!!!!!!!!!!!!!!!!!!!!!!!!!!!!!!!!!!!!!!!!!!!!!!!!!!!!!!!!!!!!!!!!!!!!!!!!!!!!!!!!

		if(particles[pl][partnum].w < 0) 
			waitKey();
		}
	}
}

void Tracker::calcAvParts()// calculate max and min weights of each player and calculate average of particles
{
	vector<double> totalWeight; // total weight for normalization
	for(int pl = 0; pl < players.size(); pl++)		// for each of the players
	{
		totalWeight.push_back(0.0f);
		Point2d ptwrld(0,0);
		
		maxweight[pl] = 0.0f;
		minweight[pl] = 500.0f;
		maxX[pl] = 0.0f;
		minX[pl] = 20.0f;
		double avpartsX=0.0;
		double avpartsY=0.0;
		for(int partnum = 0; partnum < numparts; partnum++)	// for each particle corresponding to player i
		{
			double weight = particles[pl][partnum].w;
			if(weight > maxweight[pl]) maxweight[pl] = weight;
			if(weight < minweight[pl]) minweight[pl] = weight;
			totalWeight[pl] += weight;	
						
			avpartsX+= (double)particles[pl][partnum].xim*weight;
			avpartsY+= (double)particles[pl][partnum].yim*weight;
			//avparts[pl].xim += particles[pl][partnum].xim*weight;
			//avparts[pl].yim += particles[pl][partnum].yim*weight;
			if(particles[pl][partnum].xwrld > maxX[pl]) maxX[pl] = particles[pl][partnum].xwrld;
			if(particles[pl][partnum].xwrld < minX[pl]) minX[pl] = particles[pl][partnum].xwrld;

		}
		avparts[pl].xim =cvRound( avpartsX*(1/totalWeight[pl]));
		avparts[pl].yim = cvRound(avpartsY*(1/totalWeight[pl]));
		//avparts[pl].xim = avparts[pl].xim*(1/totalWeight[pl]);
		//avparts[pl].yim = avparts[pl].yim*(1/totalWeight[pl]);
		//avparts[pl].xim = cvRound(avparts[pl].xim*(1/totalWeight[pl]));
		//avparts[pl].yim = cvRound(avparts[pl].yim*(1/totalWeight[pl]));
		imToWorld(Point2i(avparts[pl].xim, avparts[pl].yim), ptwrld);
		avparts[pl].xwrld = ptwrld.x;
		avparts[pl].ywrld = ptwrld.y;
		for(int countRct = 0; countRct < numrects; countRct++) //for every rectangle (subwindow) of a player
		{
			avparts[pl].rects[countRct] = createRectAtPoint(Point2i(avparts[pl].xim, avparts[pl].yim), numrects, countRct);	//create the rects at the initial calibrated player's position
		}
		setParticlesHists(&avparts[pl]);
		calcColorWeight(&avparts[pl], pl);
		avparts[pl].w = avparts[pl].wcolor;

		
	}
	avmaxweight = (maxweight[0] + maxweight[1] + maxweight[2] + maxweight[3])/4;
	avCloudspread = (maxX[0]-minX[0] + maxX[1]-minX[1] + maxX[2]-minX[2] + maxX[3]-minX[3])/4;
}

void Tracker::repositionCloud() 
{
	for(int pl = 0; pl < players.size(); pl++)		// for each of the players
	{
		int numwhites=0;
		double normWhite=0;
		for(int r=0; r<numrects;r++)
		{
			numwhites+=countNonZero(maskMoving(avparts[pl].rects[r]));
		}
		normWhite=double(numwhites)/(avparts[pl].rects[0].width);

		if(normWhite<5)			// CHECK
		{
			checkMask[pl]++;
			
		}
		else
		{
			checkMask[pl]=0;
		}


		if(avparts[pl].xwrld > 7.5 || avparts[pl].xwrld < 0.5)
			checkClouds[pl]++;
		
		else if(
				(avparts[pl].xim > (avparts[(pl+1)%4].xim - avparts[(pl+1)%4].rects[0].width/2)) &&
				(avparts[pl].xim < (avparts[(pl+1)%4].xim + avparts[(pl+1)%4].rects[0].width/2)) &&
				(avparts[pl].yim > (avparts[(pl+1)%4].yim - avparts[(pl+1)%4].rects[0].height*4)) &&
				(avparts[pl].yim < (avparts[(pl+1)%4].yim + avparts[(pl+1)%4].rects[0].height/2)) ) // avoid two clouds on one player
		{
			checkClouds[pl]++;
			playerReposition=(pl+1)%4;
		}
		else if((avparts[pl].xim > (avparts[(pl+2)%4].xim - avparts[(pl+2)%4].rects[0].width/2)) &&
				(avparts[pl].xim < (avparts[(pl+2)%4].xim + avparts[(pl+2)%4].rects[0].width/2)) &&
				(avparts[pl].yim > (avparts[(pl+2)%4].yim - avparts[(pl+2)%4].rects[0].height*4)) &&
				(avparts[pl].yim < (avparts[(pl+2)%4].yim + avparts[(pl+2)%4].rects[0].height/2)) ) // avoid two clouds on one player
		{
			checkClouds[pl]++;
			playerReposition=(pl+2)%4;
		}
		else if((avparts[pl].xim > (avparts[(pl+3)%4].xim - avparts[(pl+3)%4].rects[0].width/2)) &&
				(avparts[pl].xim < (avparts[(pl+3)%4].xim + avparts[(pl+3)%4].rects[0].width/2)) &&
				(avparts[pl].yim > (avparts[(pl+3)%4].yim - avparts[(pl+3)%4].rects[0].height*4)) &&
				(avparts[pl].yim < (avparts[(pl+3)%4].yim + avparts[(pl+3)%4].rects[0].height/2)) ) // avoid two clouds on one player
		{
			checkClouds[pl]++;
			playerReposition=(pl+3)%4;
		}
		else checkClouds[pl] = 0;
		int nn = 0;
		if(pl >1 && playerReposition < 2) nn = 10;
		
		if((checkClouds[pl] > waitFrames +nn)||(checkMask[pl] > waitFrames))
		{
			
			bool decrement = false;
			int plLessWeight=pl;
			if(checkClouds[pl] > waitFrames)
			{
				if(avparts[playerReposition].w < avparts[pl].w)
				{
					plLessWeight=playerReposition;
				}
			}
			checkClouds[pl] = 0;
			checkMask[pl] = 0;
			for(int j = 0; j < numparts; j++)
			{
				decrement = false;
				Point2i ptimg;
				
				particles[plLessWeight][j].xwrld = rng.uniform(0.0, 8.0);
				particles[plLessWeight][j].ywrld = rng.uniform(0.0, 16.0);
				worldToIm(Point2d(particles[plLessWeight][j].xwrld, particles[plLessWeight][j].ywrld), ptimg);
				particles[plLessWeight][j].xim = ptimg.x;
				particles[plLessWeight][j].yim = ptimg.y;
				//circle(framecopy, Point2i(particles[plLessWeight][j].xim, particles[plLessWeight][j].yim) , 1, CV_RGB(63,255/1,255/1));
				/*imshow("test", framecopy);
				waitKey();*/

				//if ((particles[plLessWeight][j].xim > (avparts[(plLessWeight+1)%4].xim - avparts[(plLessWeight+1)%4].rects[0].width/2)) &&
				//	(particles[plLessWeight][j].xim < (avparts[(plLessWeight+1)%4].xim + avparts[(plLessWeight+1)%4].rects[0].width/2)) &&
				//	(particles[plLessWeight][j].yim > (avparts[(plLessWeight+1)%4].yim - avparts[(plLessWeight+1)%4].rects[0].height*4)) &&
				//	(particles[plLessWeight][j].yim < (avparts[(plLessWeight+1)%4].yim))) // avoid putting a new particle into region of a tracked player
				//{
				//	decrement = true;
				//}
				//else if((particles[plLessWeight][j].xim > (avparts[(plLessWeight+2)%4].xim - avparts[(plLessWeight+2)%4].rects[0].width/2)) &&
				//	(particles[plLessWeight][j].xim < (avparts[(plLessWeight+2)%4].xim + avparts[(plLessWeight+2)%4].rects[0].width/2)) &&
				//	(particles[plLessWeight][j].yim > (avparts[(plLessWeight+2)%4].yim - avparts[(plLessWeight+2)%4].rects[0].height*4)) &&
				//	(particles[plLessWeight][j].yim < (avparts[(plLessWeight+2)%4].yim))) // avoid putting a new particle into region of a tracked player
				//{
				//	decrement = true;
				//}
				//else if((particles[plLessWeight][j].xim > (avparts[(plLessWeight+3)%4].xim - avparts[(plLessWeight+3)%4].rects[0].width/2)) &&
				//	(particles[plLessWeight][j].xim < (avparts[(plLessWeight+3)%4].xim + avparts[(plLessWeight+3)%4].rects[0].width/2)) &&
				//	(particles[plLessWeight][j].yim > (avparts[(plLessWeight+3)%4].yim - avparts[(plLessWeight+3)%4].rects[0].height*4)) &&
				//	(particles[plLessWeight][j].yim < (avparts[(plLessWeight+3)%4].yim))) // avoid putting a new particle into region of a tracked player
				//{
				//	decrement = true;
				//}
				//if(decrement)
				//{
				//	j--;
				//	if(j<0) j=0;
				//}
			}
		}
	}
}

void Tracker::repositionCloudIntHist(int Zug)

{
	for(int pl = 0; pl < players.size(); pl++)		// for each of the players
	{
		int numwhites = 0;
		double normWhite = 0;
		for(int r=0; r<numrects;r++)
		{
			numwhites+=countNonZero(maskMoving(avparts[pl].rects[r]));
		}
		normWhite=double(numwhites)/(avparts[pl].rects[0].width);

		if(normWhite<5)
		{
			checkMask[pl]++;
		}
		else
		{
			checkMask[pl]=0;
		}
		if(avparts[pl].xwrld > 7.5 || avparts[pl].xwrld < 0.5)
			checkClouds[pl]++;
		else if((avparts[pl].xim > (avparts[(pl+1)%4].xim - avparts[(pl+1)%4].rects[0].width/2)) &&
				(avparts[pl].xim < (avparts[(pl+1)%4].xim + avparts[(pl+1)%4].rects[0].width/2)) &&
				(avparts[pl].yim > (avparts[(pl+1)%4].yim - avparts[(pl+1)%4].rects[0].height*4)) &&
				(avparts[pl].yim < (avparts[(pl+1)%4].yim + avparts[(pl+1)%4].rects[0].height/2)) ) // avoid two clouds on one player
		{
			checkClouds[pl]++;
			playerReposition=(pl+1)%4;
		}
		else if((avparts[pl].xim > (avparts[(pl+2)%4].xim - avparts[(pl+2)%4].rects[0].width/2)) &&
				(avparts[pl].xim < (avparts[(pl+2)%4].xim + avparts[(pl+2)%4].rects[0].width/2)) &&
				(avparts[pl].yim > (avparts[(pl+2)%4].yim - avparts[(pl+2)%4].rects[0].height*4)) &&
				(avparts[pl].yim < (avparts[(pl+2)%4].yim + avparts[(pl+2)%4].rects[0].height/2)) ) // avoid two clouds on one player
		{
			checkClouds[pl]++;
			playerReposition=(pl+2)%4;
		}
		else if((avparts[pl].xim > (avparts[(pl+3)%4].xim - avparts[(pl+3)%4].rects[0].width/2)) &&
				(avparts[pl].xim < (avparts[(pl+3)%4].xim + avparts[(pl+3)%4].rects[0].width/2)) &&
				(avparts[pl].yim > (avparts[(pl+3)%4].yim - avparts[(pl+3)%4].rects[0].height*4)) &&
				(avparts[pl].yim < (avparts[(pl+3)%4].yim + avparts[(pl+3)%4].rects[0].height/2)) ) // avoid two clouds on one player
		{
			checkClouds[pl]++;
			playerReposition=(pl+3)%4;
		}
		else checkClouds[pl] = 0;

		int nn = 0;
		if(pl >1 && playerReposition < 2) nn = 10;
		
		if((checkClouds[pl] > waitFrames +nn)||(checkMask[pl] > waitFrames))
		{
						
			int plLessWeight=pl;
			if((checkClouds[pl] > waitFrames)&&(!(avparts[pl].xwrld > 7.5 || avparts[pl].xwrld < 0.5)))
			{
				if(avparts[playerReposition].w<avparts[pl].w)
				{
					plLessWeight=playerReposition;
				}
			}
			else if((checkClouds[pl] > waitFrames)&&((avparts[pl].xwrld > 7.5 || avparts[pl].xwrld < 0.5)))
			{
				plLessWeight=pl;
			}
			checkClouds[pl] = 0;
			checkMask[pl] = 0;
				
			Point2i posPlayer;
			posPlayer = searchPlayer(framecopy, frameReference, players[plLessWeight].hists, avparts, rng, pl);
			avparts[plLessWeight].xim = posPlayer.x;
			avparts[plLessWeight].yim = posPlayer.y;
									
			}
		}
	}

void Tracker::updateAvParts()// create rect at average particle (hopefully the player) and calculate respective histograms to compare with
{

	for(int i = 0; i < 4; i++)
	{
		for(int k = 0; k < numrects; k++)
		{
			avparts[i].rects[k] = createRectAtPoint(Point2i(avparts[i].xim, avparts[i].yim), numrects, k);
			rectangle(framecopy, Point2i(avparts[i].rects[k].x, avparts[i].rects[k].y), 
			Point2i(avparts[i].rects[k].x+ avparts[i].rects[k].width, avparts[i].rects[k].y + avparts[i].rects[k].height), CV_RGB(255,255,255));

		//// Update reference histogram //////

			double corr = 0; 
			vector<Mat> histogr;
						
			Mat3b mask = frameReference(avparts[i].rects[k]);
			Mat3b maskBG = frameBG(avparts[i].rects[k]);
			Mat hist1, hist2, hist3, bg1, bg2, bg3; 
			Mat Nullmat(Size(4,4), 0);
			//calculateHist2(&mask, &hist1, &hist2, &hist3);
			calculateHist3(&mask, &hist1);
			/*histogr.push_back(hist1);
			histogr.push_back(hist2);
			histogr.push_back(hist3);*/
			histogr.push_back(hist1);
			histogr.push_back(hist1);
			histogr.push_back(hist1);
			avparts[i].hists[k] = histogr;

			if(updateHist)
			{
				for(int l = 0; l < 3; l++) //channels
				{	
					corr += compareHist(avparts[i].hists[k][l], players[i].hists[k][l],0);			// zu langsam
				}
			
				if(corr > corrUpHist)
				{				
					if((maxX[i] - minX[i] < 1) && (countNonZero(movingforeground(avparts[i].rects[k])) > 200/avparts[i].rects[k].width))
					{
						//waitKey();
						players[i].hists[k] = histogr;
					}
				}
			}			
		}// end rects loop
		
	}// end players loop
}

void Tracker::resampleParticles(vector<vector<particle>> &newparts, const int &Zug) // resample wheel of particles
{

	int index = rng.uniform(0, numparts);
	double beta = 0;
	for(int i = 0; i < players.size(); i++)		// for each of the players
	{
		vector<particle> newplayersparts;
		for(int j = 0; j < numparts; j++)
		{
			Point2i ptimg;
			bool decrement = false;
			
				beta += rng.uniform(0.0, (2*maxweight[i]/minweight[i])); //unbias the weight, take the smallest weight to be 1
				while (beta > particles[i][index].w/minweight[i])
				{
					beta -= particles[i][index].w/minweight[i];
					index = (index + 1) % numparts;
				}
			if(particles[i][index].w < maxweight[i]/1.001)
			{
				particles[i][index].xwrld += rng.gaussian(spreadGaussx);
				particles[i][index].ywrld += rng.gaussian(spreadGaussy) + YCorrection;
			}
			else
			{
				particles[i][index].xwrld += rng.gaussian(spreadGaussx/5);
				particles[i][index].ywrld += rng.gaussian(spreadGaussy/5) + YCorrection/5;
			}
			worldToIm(Point2d(particles[i][index].xwrld, particles[i][index].ywrld), ptimg);
			particles[i][index].xim = ptimg.x;
			particles[i][index].yim = ptimg.y;
			newplayersparts.push_back(particles[i][index]);
			
			//if ((particles[i][index].xim > (avparts[(i+1)%4].xim - avparts[(i+1)%4].rects[0].width/3)) &&
			//		(particles[i][index].xim < (avparts[(i+1)%4].xim + avparts[(i+1)%4].rects[0].width/3)) &&
			//		(particles[i][index].yim > (avparts[(i+1)%4].yim - avparts[(i+1)%4].rects[0].height*4)) &&
			//		(particles[i][index].yim < (avparts[(i+1)%4].yim)) ) // avoid putting a new particle into region of a tracked player
			//	{
			//		decrement = true;
			//	}
			//	else if((particles[i][index].xim > (avparts[(i+2)%4].xim - avparts[(i+2)%4].rects[0].width/3)) &&
			//		(particles[i][index].xim < (avparts[(i+2)%4].xim + avparts[(i+2)%4].rects[0].width/3)) &&
			//		(particles[i][index].yim > (avparts[(i+2)%4].yim - avparts[(i+2)%4].rects[0].height*4)) &&
			//		(particles[i][index].yim < (avparts[(i+2)%4].yim)) ) // avoid putting a new particle into region of a tracked player
			//	{
			//		decrement = true;
			//	}
			//	else if((particles[i][index].xim > (avparts[(i+3)%4].xim - avparts[(i+3)%4].rects[0].width/3)) &&
			//		(particles[i][index].xim < (avparts[(i+3)%4].xim + avparts[(i+3)%4].rects[0].width/3)) &&
			//		(particles[i][index].yim > (avparts[(i+3)%4].yim - avparts[(i+3)%4].rects[0].height*4)) &&
			//		(particles[i][index].yim < (avparts[(i+3)%4].yim)) ) // avoid putting a new particle into region of a tracked player
			//	{
			//		decrement = true;
			//	}
				
			if(particles[i][index].xwrld > 8.2 || particles[i][index].xwrld < -0.2 || particles[i][index].ywrld > 20 || particles[i][index].ywrld < -1) // restrict particles to around the field
			{
				decrement = true;
			}
			if((initPos[i].Team == 1 && Spielzuege[Zug].Team1Oben) || (initPos[i].Team == 2 && !Spielzuege[Zug].Team1Oben))	// restrict upper players to field half in the back, front players not since they jump;
			{
				if(particles[i][index].ywrld < 8.0)
					decrement = true;
			}
			if((initPos[i].Team == 1 && !Spielzuege[Zug].Team1Oben) || (initPos[i].Team == 2 && Spielzuege[Zug].Team1Oben))	// restrict upper players to field half in the back, front players not since they jump;
			{
				if(particles[i][index].ywrld > 8.0)
					decrement = true;
			}
			if(decrement)
			{
				newplayersparts.pop_back();
				j--;
				//waitKey();
			}
		}
		newparts[i] = newplayersparts;
	}
}

Rect Tracker::createRectarea(const Point2f &avPart, Mat &framecopy, vector<vector<Rect>> *grid) 
{
	Mat1d m_ptAvIm(3, 1, 1.0); //3x1 matrix filled with 1s (double)
	m_ptAvIm(0,0) = avPart.x; 
	m_ptAvIm(1,0) = avPart.y;
		
	Mat1d ptAvWrld = H*m_ptAvIm;												// Homography
		
	Mat1d m_ptsRectWrld (3, 2, 1.0);
	m_ptsRectWrld(0,0) = ptAvWrld(0)/ptAvWrld(2) - 0.75; // now using meters
	m_ptsRectWrld(0,1) = ptAvWrld(0)/ptAvWrld(2) + 0.75;
	m_ptsRectWrld(1,0) = m_ptsRectWrld(1,1) = ptAvWrld(1)/ptAvWrld(2);
		
	Mat1d m_ptsRectIm = Hinv*m_ptsRectWrld;										// inverse Homography
		
	Point2f ptsRectImg[2];
	for(int i = 0; i < 2; i++)
	{
		ptsRectImg[i].x = m_ptsRectIm(0,i)/m_ptsRectIm(2,i); //scaled image points after inverse homography (ptsImg(2,i) is the weight w of the homography) see wikipedia -> homography
		ptsRectImg[i].y = m_ptsRectIm(1,i)/m_ptsRectIm(2,i);
	}
	const double aspectRatio = 0.8;
	double baseLineImg = norm(ptsRectImg[1] - ptsRectImg[0]);	// distance in the image between both points in pixels
	Rect avRect;
	avRect.width = cvRound(baseLineImg);						// define rectangle around particle in image space !!PARTICLE AT BOTTOM OF SQUARE, SO WEIGHT OF PARTICLE
	avRect.x = cvRound(ptsRectImg[0].x);						// IS DEFINED BY THE THINGS THAT HAPPEN IN THE SQUARE ABOVE IT!!!!
	avRect.height = (1.2*(baseLineImg/aspectRatio)/(numrects+1))+(baseLineImg/aspectRatio);
	
	avRect.y = cvRound(ptsRectImg[0].y)-(baseLineImg/aspectRatio);	// split number out of numsplits
	if(!(avRect.width + avRect.x <= 0 || avRect.x >= framecopy.cols || avRect.height + avRect.y <= 0 || avRect.y >= framecopy.rows)) // falls avRect nicht vollst�ndig aus dem Fenster rausgeht
	{
		if(avRect.x < 0) {
			avRect.width += avRect.x; avRect.x = 0;}
		if(avRect.y < 0) {
			avRect.height += avRect.y; avRect.y = 0;}
		if(avRect.x + avRect.width > framecopy.cols) {avRect.width = framecopy.cols - avRect.x;}
		if(avRect.y + avRect.height > framecopy.rows) {avRect.height = framecopy.rows - avRect.y;}
	}
	else 
	{
		avRect.x = 0;
		avRect.y = 0;
	
	}
	if(avRect.width == 0)
	{
		avRect.width = 1;
	}
	if(avRect.height == 0)
	{
		avRect.height = 1;
	}
	
	
	int gridw = avRect.width/numcolsIntHist;
	int gridh = avRect.height/numrowsIntHist;
	
	if((avRect.width%gridw)>0)
	{
		avRect.x += (avRect.width%gridw)/2;
		avRect.width = gridw*numcolsIntHist;

	}
	if((avRect.height%gridh) > 0)
	{
		avRect.y += (avRect.height%gridh)/2;
		avRect.height = gridh*numrowsIntHist;
	}
	
	//creation of the grid of the area
	for(int i = 0; i < (numrowsIntHist); i++)
	{
	
		vector <Rect> row;
		for(int j = 0; j < (numcolsIntHist);j ++)
		{

			Rect newRect;
			newRect.x = j*gridw+avRect.x;
			newRect.y = i*gridh+avRect.y;
			newRect.width = gridw;
			newRect.height = gridh;
			rectangle(framecopy, Point2i(newRect.x,newRect.y), Point2i(newRect.x +newRect.width,newRect.y+newRect.height),Scalar(255,255,255));
			rectangle(framecopy, Point2i(newRect.x,newRect.y), Point2i(newRect.x +newRect.width,newRect.y+newRect.height),Scalar(255,255,255));
			
			row.push_back(newRect);
					
		}
		(*grid).push_back(row);
	}
	
return avRect;
}

void Tracker::setParticleHist_IntHist( struct particle *part,int numRect, vector<vector<Rect>> grid, int gridy, int gridx, const vector<vector<vector<Mat>>> IntHist)	
{
	Mat histout0 = (IntHist[0][0][0].clone()*0);
	Mat histout1 = (IntHist[0][0][1].clone()*0);
	Mat histout2 = (IntHist[0][0][2].clone()*0);

	histout0 = 0;
	histout1 = 0;
	histout2 = 0;
			
	if((gridy == 0) && (gridx == 0))
	{
		histout0 = IntHist[gridy][gridx][0];
		histout1 = IntHist[gridy][gridx][1];
		histout2 = IntHist[gridy][gridx][2];
			
	}
	else if((gridy == 0) && (gridx != 0))
	{
		histout0 += IntHist[gridy][gridx][0];
		histout0 -= IntHist[gridy][gridx-1][0];
		histout1 += IntHist[gridy][gridx][1];
		histout1 -= IntHist[gridy][gridx-1][1];
		histout2 += IntHist[gridy][gridx][2];
		histout2 -= IntHist[gridy][gridx-1][2];
			
	}
	else if((gridy != 0) && (gridx == 0))
	{
				
		histout0 += IntHist[gridy][gridx][0];
		histout0 -= IntHist[gridy-1][gridx][0];
		histout1 += IntHist[gridy][gridx][1];
		histout1 -= IntHist[gridy-1][gridx][1];
		histout2 += IntHist[gridy][gridx][2];
		histout2 -= IntHist[gridy-1][gridx][2];
	
	}
	else if((gridy != 0) && (gridx != 0))
	{

		histout0 += IntHist[gridy][gridx][0];
		histout0 += IntHist[gridy-1][gridx-1][0];
		histout0 -= IntHist[gridy-1][gridx][0];
		histout0 -= IntHist[gridy][gridx-1][0];
					
		histout1 += IntHist[gridy][gridx][1];
		histout1 += IntHist[gridy-1][gridx-1][1];
		histout1 -= IntHist[gridy-1][gridx][1];
		histout1 -= IntHist[gridy][gridx-1][1];
					
		histout2 += IntHist[gridy][gridx][2];
		histout2 += IntHist[gridy-1][gridx-1][2];
		histout2 -= IntHist[gridy-1][gridx][2];
		histout2 -= IntHist[gridy][gridx-1][2];
	
	}
		
	vector <Mat> hist;
			
	hist.push_back(histout0);
	hist.push_back(histout1);
	hist.push_back(histout2);
	(*part).hists[numRect]=(hist);
				
}

Point2i Tracker::searchPlayer( Mat3b framecopy,Mat3b frameMask,vector<vector<Mat>> histRef,vector<particle> avparts, RNG rng, int pl)
{
	int numnewparts = 60;
	vector <particle> player; 
	double mxweight = 0;
	int particlemax = 0;
	double channelweight;

	for(int i = 0; i < numnewparts; i++)
	{
		particle part;
				
		part.w=0000001;
		part.xwrld= rng.uniform(0.0f,8.0f);
		part.ywrld= rng.uniform(0.0f,16.0f);
		Point2i ptImg(0,0);
		worldToIm(Point2f(part.xwrld,part.ywrld), ptImg);
		part.xim = ptImg.x;
		part.yim = ptImg.y;
		
		//if the new particle is near other player is replaced by a new particle
		while(((abs(part.xim- avparts[(pl+1)%4].xim) < avparts[(pl+1)%4].rects[0].width) && (abs(part.yim - avparts[(pl+1)%4].yim)<(avparts[(pl+1)%4].rects[0].height*4)))||((abs(part.xim- avparts[(pl+2)%4].xim) <avparts[(pl+2)%4].rects[0].width) && (abs(part.yim - avparts[(pl+2)%4].yim)<(avparts[(pl+2)%4].rects[0].height*4)))||((abs(part.xim- avparts[(pl+3)%4].xim) <avparts[(pl+3)%4].rects[0].width) && (abs(part.yim - avparts[(pl+3)%4].yim)<(avparts[(pl+3)%4].rects[0].height*4)))||(part.xim<0)||(part.xim>framecopy.cols)||(part.yim<0)||(part.yim>framecopy.rows))
		{
			part.xwrld = rng.uniform(0.0f,8.0f);
			part.ywrld = rng.uniform(0.0f,16.0f);
			Point2i ptImg(0,0);
			worldToIm(Point2f(part.xwrld,part.ywrld), ptImg);
			part.xim = ptImg.x;
			part.yim = ptImg.y;
			
		}
	
		//The histograms of the particles are calculated (no integral histogram)
		for(int k = 0; k < numrects; k++)			// for each subwindow corresponding to particle j
		{
			part.rects.push_back( createRectAtPoint(Point2i(part.xim, part.yim),  numrects, k));
			part.w = 0.0000001;
			part.wcolor=0.0000001;
			part.wmask=0.0000001;
			Mat3b maskFG = frameMask(part.rects[k]);
			Mat hist1, hist2, hist3; 
			vector <Mat> hist;
 			//calculateHist2(&maskFG, &hist1, &hist2, &hist3);
			calculateHist3(&maskFG, &hist1);
			/*hist.push_back(hist1);
			hist.push_back(hist2);
			hist.push_back(hist3);*/
			hist.push_back(hist1);
			hist.push_back(hist1);
			hist.push_back(hist1);
			part.hists.push_back(hist);
		}
		player.push_back(part);
	}				

	vector<vector<double>> correlation;

	
	for(int i=0;i<numnewparts;i++)
	{
		for(int k = numrects-1; k >= 0; k--)			// for each subwindow corresponding to particle j
		{
			channelweight = 0.0;
			vector<double> channelcorr;
							
			for(int l = 0; l < 1; l++)		// for each channel
			{
			
				channelcorr.push_back(compareHist(histRef[k][l], player[i].hists[k][l], CV_COMP_BHATTACHARYYA)); 

			}
			channelweight += exp(-20*channelcorr[0]*channelcorr[0]); // one big hist H*S+V
			channelweight *= 100;
			if(k == 0 || k == 3) player[i].w += channelweight; // make bottom ([0]) subwindow less important, while making the upper three more important by multiplying the individual weights.
			else if(channelweight >1) player[i].w *= channelweight;		// CHECK that weight >1, else multiplication will make weight even smaller!
			else player[i].w += channelweight;
								
		}

		double testweight = player[i].w;
		//particle with the highest weight
		if(player[i].w > mxweight)
		{
			mxweight = player[i].w;
			particlemax = i;
							
		}
						
	}		
	Point2i posPlayer;
	posPlayer.x = player[particlemax].xim;
	posPlayer.y = player[particlemax].yim;
	
	return posPlayer;					

}

Point2i Tracker::searchInitialPlayer( Mat3b framecopy,Mat3b frameMask,vector<vector<Mat>> histRef,vector<particle> avparts, RNG rng,int pl, int Zug)
{
	int numnewparts = 60;
	vector <particle> player; 
	double mxweight = 0;
	int particlemax = 0;
	double channelweight;

	for(int i = 0; i < numnewparts; i++)
	{
		particle part;
		if(Spielzuege[Zug].Aufschlagspieler == initPos[pl].Name)
		{
			part.xwrld = rng.uniform(0.0,8.0);		
			if(!switchedSides)
			{
				if(initPos[pl].Team == 1 && Spielzuege[Zug].Team1Oben) // if no switching of sides and player pl on upper side
				{
					part.ywrld = rng.uniform(16.0, 19.0);
				}
				else if(initPos[pl].Team == 1 && !Spielzuege[Zug].Team1Oben)
				{
					part.ywrld = rng.uniform(-2.0, 0.0);
				}
				else if(initPos[pl].Team == 2 && Spielzuege[Zug].Team1Oben)
				{
					part.ywrld = rng.uniform(-2.0, 0.0);
				}
				else if(initPos[pl].Team == 2 && !Spielzuege[Zug].Team1Oben)
				{
					part.ywrld = rng.uniform(16.0, 19.0);
				}
			}
			else
			{
				if(initPos[pl].Team == 1 && Spielzuege[Zug].Team1Oben) // if switching of sides and player pl on upper side
				{
					part.ywrld = rng.uniform(16.0, 19.0);
				}
				else if(initPos[pl].Team == 1 && !Spielzuege[Zug].Team1Oben)
				{
					part.ywrld = rng.uniform(-2.0, 0.0);
				}
				else if(initPos[pl].Team == 2 && Spielzuege[Zug].Team1Oben)
				{
					part.ywrld = rng.uniform(-2.0, 0.0);
				}
				else if(initPos[pl].Team == 2 && !Spielzuege[Zug].Team1Oben)
				{
					part.ywrld = rng.uniform(16.0, 19.0);
				}
			}
		}
					
		else 
		{
			part.xwrld = rng.gaussian(3) + initPos[pl].ptWrld.x;
			part.ywrld = rng.gaussian(3) + initPos[pl].ptWrld.y;
		}
	

		Point2i ptImg(0,0);
		worldToIm(Point2f(part.xwrld,part.ywrld), ptImg);
		
		part.xim = ptImg.x;
		part.yim = ptImg.y;
		
		part.w = 0.00001;
		
		// resample new particles into field but avoiding the players (or predicted positions as avparts)
		while(((abs(part.xim - avparts[(pl+1)%4].xim) < avparts[(pl+1)%4].rects[0].width) && (abs(part.yim - avparts[(pl+1)%4].yim)<(avparts[(pl+1)%4].rects[0].height*4)))||((abs(part.xim- avparts[(pl+2)%4].xim) <avparts[(pl+2)%4].rects[0].width) && (abs(part.yim - avparts[(pl+2)%4].yim)<(avparts[(pl+2)%4].rects[0].height*4)))||((abs(part.xim- avparts[(pl+3)%4].xim) <avparts[(pl+3)%4].rects[0].width) && (abs(part.yim - avparts[(pl+3)%4].yim)<(avparts[(pl+3)%4].rects[0].height*4)))||(part.xim<0)||(part.xim>framecopy.cols)||(part.yim<0)||(part.yim>framecopy.rows))
		{
			
			part.xwrld = rng.uniform(0.0f,8.0f);
			part.ywrld = rng.uniform(0.0f,16.0f);
			Point2i ptImg(0,0);
			worldToIm(Point2f(part.xwrld,part.ywrld), ptImg);
			part.xim = ptImg.x;
			part.yim = ptImg.y;
			
		}

		
		//The histograms of the particles are calculated (no integral histogram)
		for(int k = 0; k < numrects; k++)			// for each subwindow corresponding to particle j
		{
			part.rects.push_back( createRectAtPoint(Point2i(part.xim, part.yim),  numrects, k));
			part.w = 0.000001;
			part.wcolor=0.000001;
			part.wmask=0.000001;
			Mat3b maskFG = frameMask(part.rects[k]);
			Mat hist1, hist2, hist3; 
			vector <Mat> hist;
 			//calculateHist2(&maskFG, &hist1, &hist2, &hist3);
			calculateHist3(&maskFG, &hist1);
			/*hist.push_back(hist1);
			hist.push_back(hist2);
			hist.push_back(hist3);*/
			hist.push_back(hist1);
			hist.push_back(hist1);
			hist.push_back(hist1);
			part.hists.push_back(hist);
		}
		player.push_back(part);
	}				

	/*vector<vector<double>> correlation;*/

	
	for(int i=0;i<numnewparts;i++)
	{
		for(int k = numrects-1; k >= 0; k--)			// for each subwindow corresponding to particle j // "backwards for weighting purpose below
		{
			channelweight = 0.0;
			vector<double> channelcorr;
							
			for(int l = 0; l < 1; l++)		// for each channel
			{
			
				channelcorr.push_back(compareHist(histRef[k][l], player[i].hists[k][l], CV_COMP_BHATTACHARYYA)); 

			}
			channelweight += exp(-20*channelcorr[0]*channelcorr[0]); // one big hist H*S+V
			channelweight *= 100;
			if(k == 0 || k == 3) player[i].w += channelweight; // make bottom ([0]) subwindow less important, while making the upper three more important by multiplying the individual weights.
			else if(channelweight >1) player[i].w *= channelweight;		// CHECK that weight >1, else multiplication will make weight even smaller!
			else player[i].w += channelweight;
								
		}

		double testweight = player[i].w;
		//particle with the highest weight
		if(player[i].w > mxweight)
		{
			mxweight = player[i].w;
			particlemax = i;
							
		}
						
	}		
	
	Point2i posPlayer;
	posPlayer.x = player[particlemax].xim;
	posPlayer.y = player[particlemax].yim;
	return posPlayer;					

}

void Tracker::createIntHist(Mat3b frameRef, vector<vector<Rect>> grid, vector<vector<vector<Mat>>> *IntHist)
{
	Mat3b areaRect;
	for(int i = 0; i < grid.size(); i++)
	{
		vector<vector<Mat>> Inthistrow;
		
		for(int j = 0; j < grid[0].size(); j++)
		{
			vector<Mat> position;

			if(i == 0 && j == 0)
			{
				Mat hist1, hist2, hist3; 
				areaRect = frameRef(grid[i][j]);
				//calculateHist2(&areaRect, &hist1, &hist2, &hist3);
				calculateHist3(&areaRect, &hist1);
				/*position.push_back(hist1);
				position.push_back(hist2);
				position.push_back(hist3);*/
				position.push_back(hist1);
				position.push_back(hist1);
				position.push_back(hist1);
			
										
			}
			else if(i == 0 && j != 0)
			{
						
				Mat hist1, hist2, hist3; 
				areaRect = frameRef(grid[i][j]);
				//calculateHist2(&areaRect, &hist1, &hist2, &hist3);
				calculateHist3(&areaRect, &hist1);
				hist1 += Inthistrow[j-1][0];
				//hist2 += Inthistrow[j-1][1];
				//hist3 += Inthistrow[j-1][2];
				/*position.push_back(hist1);
				position.push_back(hist2);
				position.push_back(hist3);*/
				position.push_back(hist1);
				position.push_back(hist1);
				position.push_back(hist1);
						
						
			}
			else if(i != 0 && j==0)
			{
						
				Mat hist1, hist2, hist3; 
				areaRect = frameRef(grid[i][j]);
				//calculateHist2(&areaRect, &hist1, &hist2, &hist3);
				calculateHist3(&areaRect, &hist1);
				hist1 += (*IntHist)[i-1][j][0];
				//hist2 += (*IntHist)[i-1][j][1];
				//hist3 += (*IntHist)[i-1][j][2];
				/*position.push_back(hist1);
				position.push_back(hist2);
				position.push_back(hist3);*/
				position.push_back(hist1);
				position.push_back(hist1);
				position.push_back(hist1);
						
					
			}
			else
			{
					
				Mat hist1, hist2, hist3; 
				areaRect = frameRef(grid[i][j]);
				//calculateHist2(&areaRect, &hist1, &hist2, &hist3);
				calculateHist3(&areaRect, &hist1);
				hist1 += (*IntHist)[i-1][j][0];
				//hist2 += (*IntHist)[i-1][j][1];
				//hist3 += (*IntHist)[i-1][j][2];
				hist1 += Inthistrow[j-1][0];
				//hist2 += Inthistrow[j-1][1];
				//hist3 += Inthistrow[j-1][2];
				hist1 -= (*IntHist)[i-1][j-1][0];
				//hist2 -= (*IntHist)[i-1][j-1][1];
				//hist3-=(*IntHist)[i-1][j-1][2];
				/*position.push_back(hist1);
				position.push_back(hist2);
				position.push_back(hist3);*/
				position.push_back(hist1);
				position.push_back(hist1);
				position.push_back(hist1);

						
						
			}
			Inthistrow.push_back(position);
		}
			
		(*IntHist).push_back(Inthistrow);
			
	}

}

void Tracker::calculateHist2(const Mat3b *src, Mat *hist1, Mat *hist2, Mat *hist3)
{
	
	vector<Mat> channels;
	Mat3b HSVmat;
	cvtColor((*src), HSVmat, CV_RGB2HSV);
	float rangeH[] = {0, 179};
	//double rangeH[] = {0, 255};
	split( HSVmat, channels);
	
	/// Establish the number of bins
		int histSize = 30; // if changed, also change number below in if condition

	/// Set the ranges ( for R,G,B) )
		//double rangeH[] = {0, 255};	// RGB ranges are 0-255, HSV are H: 0-179 and S, V are 0-255
		float range[] = {0, 255};
		const float* histRange = { range };
		const float* histRangeH = { rangeH };

	bool uniform = true; bool accumulate = false;
	
	/// Compute the histograms:
	calcHist( &channels[0], 1, 0, Mat(), *hist1, 1, &histSize, &histRangeH, uniform, accumulate );
	calcHist( &channels[1], 1, 0, Mat(), *hist2, 1, &histSize, &histRange, uniform, accumulate );
	calcHist( &channels[2], 1, 0, Mat(), *hist3, 1, &histSize, &histRange, uniform, accumulate );
	
	
 	
	

	/*for (int i = 0; i < 180; i++) //H
    {
        for (int j = 0; j < 256; j++) //S
        {
           if((*hist1).at<int>(i,j) < 0)  (*hist1).at<int>(i,j) = 1;   // geh�rt weg, da kleiner Null wenn subtrahiert.
		   if((*hist2).at<int>(i,j) < 0)  (*hist2).at<int>(i,j) = 1;
		   if((*hist3).at<int>(i,j) < 0)  (*hist3).at<int>(i,j) = 1;

        }
     }*/

	// define histogram
	int hist_w = 400; int hist_h = 400;
	int bin_w = cvRound( (double) hist_w/histSize );
	Mat histImageK( hist_w, hist_h, CV_8UC3, Scalar( 0,0,0) );
	
	//*hist1 = (*hist1)*(1/(3));
	////*hist1 = abs(*hist1);
	//*hist2 = (*hist2)*(1/(3));
	////*hist2 = abs(*hist2);
	//*hist3 = (*hist3)*(1/(3));
	////*hist3 = abs(*hist3);
	
	
	
	//convertScaleAbs(*hist1, *hist1, 1/double((*hist1).cols*(*hist1).rows), 0);	//normalize with respect to area
	//convertScaleAbs(*hist2, *hist2, double((*hist2).cols*(*hist2).rows), 0);
	//convertScaleAbs(*hist3, *hist3, double((*hist3).cols*(*hist3).rows), 0);

	// Normalize the result to [ 0, histImage.rows ]
	normalize(*hist1, *hist1, 0, histImageK.rows, NORM_MINMAX, -1, Mat() );  // Achtung, normieren auf 1 nicht nachdem Black channel entfernt wurde! Das w�rde die Ergebnisse verf�lschen
	normalize(*hist2, *hist2, 0, histImageK.rows, NORM_MINMAX, -1, Mat() );
	normalize(*hist3, *hist3, 0, histImageK.rows, NORM_MINMAX, -1, Mat() );
	
	//Remove the part of the histograms corresponding to black color
	/*(*hist1).at<double>(0)=0;
	(*hist2).at<double>(0)=0;
	(*hist3).at<double>(0)=0;*/ // Nach normierung, nicht davor! Und nur falls # bins == # values, so dass Schwarz = bin 0.
	
	///////////////////////////////////////////////////////
	//////////////  Draw for each channel  ////////////////

	
	//for( int i = 1; i < histSize; i++ )
	//{
	//line( histImageK, Point( bin_w*(i-1), hist_h - cvRound((*hist1).at<double>(i-1)) ) ,
	//Point( bin_w*(i), hist_h - cvRound((*hist1).at<double>(i)) ),
	//Scalar( 0, 0, 255), 2, 8, 0 );
	//line( histImageK, Point( bin_w*(i-1), hist_h - cvRound((*hist2).at<double>(i-1)) ) ,
	//Point( bin_w*(i), hist_h - cvRound((*hist2).at<double>(i)) ),
	//Scalar( 0, 255, 0), 2, 8, 0 );
	//line( histImageK, Point( bin_w*(i-1), hist_h - cvRound((*hist3).at<double>(i-1)) ) ,
	//Point( bin_w*(i), hist_h - cvRound((*hist3).at<double>(i)) ),
	//Scalar( 255, 0, 0), 2, 8, 0 );
	//}
	//// Display
	//namedWindow("calcHistKernel", CV_WINDOW_AUTOSIZE );
	//imshow("calcHistKernel", histImageK );
	//waitKey(); 
	
}

void Tracker::showHist(const Mat hist1)
{
	Mat hist = hist1;
	int histSize = 10; // 
	int realhistSize = histSize*histSize + histSize;

	// define histogram
	int hist_w = 1000; int hist_h = 400;
	int bin_w = cvRound( (double) hist_w/(realhistSize) );
	Mat histImageK( hist_h, hist_w, CV_8UC3, Scalar( 0,0,0) );
	
	// Normalize the result to [ 0, histImage.rows ]
	normalize(hist, hist, 0, histImageK.rows, NORM_MINMAX, -1, Mat() );  // Achtung, normieren auf 1 nicht nachdem Black channel entfernt wurde! Das w�rde die Ergebnisse verf�lschen
	
	
	///////////////////////////////////////////////////////
	//////////////  Draw for each channel  ////////////////

	
	for( int i = 1; i < realhistSize; i++ )
	{
	line( histImageK, Point( bin_w*(i-1), hist_h - cvRound((hist).at<float>(i-1)) ) ,
	Point( bin_w*(i), hist_h - cvRound((hist).at<float>(i)) ),
	Scalar( 0, 0, 255), 2, 8, 0 );
	
	}
	 //Display
	namedWindow("calcHistKernel", CV_WINDOW_AUTOSIZE );
	imshow("calcHistKernel", histImageK );
	waitKey(); 
}

void Tracker::calculateHist3(const Mat3b *src, Mat *hist)
{
	
	vector<Mat> channels;
	Mat3b HSVmat;
	Mat hist1, hist2, hist3;
	cvtColor((*src), HSVmat, CV_BGR2HSV);
	float rangeH[] = {0, 179};
	//double rangeH[] = {0, 255};
	split( HSVmat, channels);
	
	/// Establish the number of bins
		int histSize = 10; // 
		int realhistSize = histSize*histSize + histSize;

	/// Set the ranges ( for R,G,B) )
		//double rangeH[] = {0, 255};	// RGB ranges are 0-255, HSV are H: 0-179 and S, V are 0-255
		float range[] = {0, 255};
		const float* histRange = { range };
		const float* histRangeH = { rangeH };

	bool uniform = true; bool accumulate = false;
	
	/// Compute the histograms:
	calcHist( &channels[0], 1, 0, Mat(), hist1, 1, &histSize, &histRangeH, uniform, accumulate );
	calcHist( &channels[1], 1, 0, Mat(), hist2, 1, &histSize, &histRange, uniform, accumulate );
	calcHist( &channels[2], 1, 0, Mat(), hist3, 1, &histSize, &histRange, uniform, accumulate );
	
	
	Mat emptyMat = cv::Mat::zeros(realhistSize,1,CV_32FC1);
	(*hist) = emptyMat;
	//hist1.at<double>(0) = 0;
	//hist1.at<double>(1) = 0;
	//hist2.at<double>(0) = 0;
	//hist2.at<double>(1) = 0;
 		
	// Put the combined histogram information into one 1-D histogram
	Mat HS = hist1*hist2.t();
	int k = 0; 

	

	for (int i = 0; i < histSize; i++) //H
    {
        for (int j = 0; j < histSize; j++) //S
        {
           (*hist).at<int>(k) = HS.at<int>(i,j); 
			
		   k++;
        }

     }
	for (int l = 0; l < histSize; l++) (*hist).at<int>(k+l) = hist3.at<int>(l); 

	/*Mat test = (*hist)*(*hist).t();
	imshow("hs", test);
	waitKey();*/

	// define histogram
	int hist_w = 1000; int hist_h = 400;
	int bin_w = cvRound( (double) hist_w/(realhistSize) );
	Mat histImageK( hist_h, hist_w, CV_8UC3, Scalar( 0,0,0) );
	
		
	
	

	// Normalize the result to [ 0, histImage.rows ]
	normalize(*hist, *hist, 0, histImageK.rows, NORM_MINMAX, -1, Mat() );  // Achtung, normieren auf 1 nicht nachdem Black channel entfernt wurde! Das w�rde die Ergebnisse verf�lschen
	
	
	///////////////////////////////////////////////////////
	//////////////  Draw for each channel  ////////////////

	
	//for( int i = 1; i < realhistSize; i++ )
	//{
	//line( histImageK, Point( bin_w*(i-1), hist_h - cvRound((*hist).at<double>(i-1)) ) ,
	//Point( bin_w*(i), hist_h - cvRound((*hist).at<double>(i)) ),
	//Scalar( 0, 0, 255), 2, 8, 0 );
	//
	//}
	// //Display
	//namedWindow("calcHistKernel", CV_WINDOW_AUTOSIZE );
	//imshow("calcHistKernel", histImageK );
	//waitKey(); 
	
}

void Tracker::findBallCandidates(vector <ballCandidate> *newcandidates)
{
	/*Mat imagen = maskMoving.clone();
	cvtColor(imagen,imagen,CV_GRAY2RGB);
	*/

	vector<vector<Point> > totalcontours;
	vector<Rect> Rectcontours;
	vector<vector<Point> > contours;
			
	vector<Vec4i> hierarchy;
	//Mat copyMoving = maskMoving.clone();
	Mat copyMoving = movingforeground.clone();

	//find the contours of the blobs of the moving segmetation image
	
	findContours(copyMoving, contours, hierarchy, CV_RETR_TREE, CV_CHAIN_APPROX_SIMPLE, Point(0, 0));
	
	//Define the range of sizes of the ball
	double Rmin = (21/2*(mcp.ptList[1].x-mcp.ptList[0].x)/800)-6;
	double Rmax = (21/2*(mcp.ptList[2].x-mcp.ptList[3].x)/800)+6;

	double minArea = pow(Rmin*2,2);
	double maxArea = pow(Rmax*2,2);

	for( int i = 0; i < contours.size(); i++ )
	{
				
		Rect rectcont = boundingRect(contours[i]);
		double area = rectcont.area();

		//if the countour has an area in the range, it is selected
		if (area < maxArea && area > minArea)
		{
			Rectcontours.push_back(rectcont);
			totalcontours.push_back(contours[i]);
		} 
					
	}

	//Sum the white pixels
	for (int i = 0; i < Rectcontours.size(); i++)
	{
			
		ballCandidate pti;
		Rect rctIn;
		Rect rctOut;
			
		pti.pt.x = Rectcontours[i].x;
		pti.pt.y =  Rectcontours[i].y;
						
		if(pti.pt.x < 30) pti.pt.x = 30;
		else if(pti.pt.x > 610) pti.pt.x = 610;
				
		if(pti.pt.y < 30) pti.pt.y = 30;
		else if(pti.pt.y > 450) pti.pt.y = 450;
			
		rctIn.width = 40;
		rctIn.height = 40;
		rctIn.x = pti.pt.x - cvRound(rctIn.width/2);
		rctIn.y = pti.pt.y - cvRound(rctIn.height/2);

		rctOut.width = 60;
		rctOut.height =60;
		rctOut.x = pti.pt.x - cvRound(rctOut.width/2);
		rctOut.y = pti.pt.y - cvRound(rctOut.height/2);

		pti.rectIn = rctIn;
		pti.rectOut = rctOut;
		pti.inlink = false;
				

		Mat &roiIn = maskMoving(pti.rectIn);
		Mat &roiOut = maskMoving(pti.rectOut);
		pti.nonZeroIn = countNonZero(roiIn);
		pti.nonZeroOut = countNonZero(roiOut);
		int weight = max(1,pti.nonZeroOut - pti.nonZeroIn);

		// If the difference of white pixels in the rectangles is higher than 5, a new ball candidate is created
		if(pti.nonZeroIn > 5 && weight < 5 && pti.pt.x>80)
		{
			(*newcandidates).push_back(pti);
		}

				
	}
}

double Tracker::EuDist(const Point2d &point_one, const Point2d &point_two)
{
return sqrt(double((point_one.x - point_two.x) * (point_one.x -
point_two.x) +
(point_one.y - point_two.y) * (point_one.y - point_two.y)) );
}

void Tracker::updateLinks(vector<ballCandidate> *newCandidates,vector<vector<ptlink>> *links,vector<vector<ptlink>> *newlinked, int frame)
{
		
	for(int i=0;i<(*links).size();i++)
	{
							
		vector <Point2i> possiblecand;
		vector <double> distances;
		int lastPointLink = (*links)[i].size()-1;
		
		//if there is a near candidate to the las point of a link, it is added to the link
		if(!((*newCandidates).size() == 0))
		{


			for(int j = 0; j < (*newCandidates).size(); j++)
			{

				double distance = EuDist((*links)[i][lastPointLink].pt, (*newCandidates)[j].pt);
				distances.push_back(distance);
			}
		
					
			std::vector<double>::iterator result = std::min_element(distances.begin(), distances.end());
			int numberCandidate= std::distance(distances.begin(), result);
			int size=(*newCandidates).size();
			 
			//the nearest candidate is added to the link
			if((distances[numberCandidate] < minDistBall) && (distances[numberCandidate] > 0))
			{
				ptlink newPt;
				(*newCandidates)[numberCandidate].inlink=true;
				newPt.pt=(*newCandidates)[numberCandidate].pt;
				newPt.detected=true;
				newPt.nFrame=frame;
				(*links)[i].push_back(newPt);
			}
		
		}			
				
	}


}

void Tracker::linkCandidates(vector<ballCandidate> *newCandidates,vector<ballCandidate> *oldCandidates,vector<vector<ptlink>> *newlinks,int frame)
{

	// if there is two near candidates in consecutive frames, a link is created
	for (int i = 0; i < (*newCandidates).size(); i++)
	{
		for(int j = 0; j < (*oldCandidates).size(); j++)
		{
			double dist=EuDist((*newCandidates)[i].pt,(*oldCandidates)[j].pt);
				
			if((dist<minDistBall) && (!(*newCandidates)[i].inlink) && (!(*oldCandidates)[j].inlink) && (dist>0))
			{
					ptlink pt1;
					ptlink pt2;
					(*newCandidates)[i].inlink = true;
					(*oldCandidates)[j].inlink = true;
					pt1.pt = ((*oldCandidates)[j].pt);
					pt2.pt = ((*newCandidates)[i].pt);
					pt1.nFrame = frame-1;
					pt2.nFrame = frame;
					pt1.detected = true;
					pt2.detected = false;
					vector<ptlink> newlink;
					newlink.push_back(pt1);
					newlink.push_back(pt2);
					(*newlinks).push_back(newlink);
											
			}
		}
								
	}
}

void Tracker::createNewTrajectory(vector<ptlink> link, BallTrajectory *newtraj)
{
	//ntraj is the number of the point in the trajectory
	link[0].ntraj = 0;
	link[1].ntraj = 1;
	link[2].ntraj = 2;

	//initialize the equations
	double a0 = 0;
	double a1 = 0;
	double a2 = 0;
	double m = 0;
	double b = 0;
	vector <ptlink> estimatedPoints;
	calculateParametersEquations(link,estimatedPoints,a0,a1,a2,m,b);
						
	(*newtraj).estimate = estimatedPoints;
	(*newtraj).error = 0;
	(*newtraj).a0 = a0;
	(*newtraj).a1 = a1;
	(*newtraj).a2 = a2;
	(*newtraj).m = m;
	(*newtraj).b = b;
	(*newtraj).previousPts = link;
	
	//estimate the next position
	(*newtraj).nextpt.pt.x = (*newtraj).m*(3) + (*newtraj).b;
	(*newtraj).nextpt.pt.y = (*newtraj).a2*((3)*(3)) + (*newtraj).a1*(3) + (*newtraj).a0;
	(*newtraj).nextpt.ntraj = 3;
	(*newtraj).missingFrames = 0;
							
}

void Tracker::calculateParametersEquations(vector <ptlink> linked,vector <ptlink> &estimate, double &a0, double &a1, double &a2,  double &m, double &b)
{
	calcrect(linked, m, b);
	calcparabol(linked, a0, a1, a2);
	int numpoints=linked.size();

	vector <ptlink> trajestim;
	for (int i = 0; i < numpoints; i++)
	{
		ptlink ptlinkline;
		ptlinkline.pt.x = b + m*linked[i].ntraj;
		ptlinkline.ntraj = linked[i].ntraj;
		ptlinkline.nFrame = linked[i].nFrame;
		ptlinkline.pt.y = a0 + (a1*linked[i].ntraj) + (a2*linked[i].ntraj*linked[i].ntraj);
		trajestim.push_back(ptlinkline);
	}

	estimate=trajestim;
}

void Tracker::calcrect(vector <Ballcands> linked, double &m, double &b)
{
	double k=0,t=0,w=0,k2=0;
	int i;
  
	int numpoints = linked.size();
	for(i = 0; i < numpoints; i++)
	{	
		double n = double(linked[i].frame);
		double x = double(linked[i].x);
		k += n;
		t += x;
		w += n*x;
		k2 += n*n;
	}
	 
	m=(numpoints*w-k*t)/(numpoints*k2-k*k);
	b=(t*k2-k*w)/(numpoints*k2-k*k);


}

void Tracker::calcrect(vector <ptlink> linked, double &m, double &b)
{
	
	float k=0,t=0,w=0,k2=0;
	int i;
  
	int numpoints = linked.size();
	for(i = 0; i < numpoints; i++)
	{	
		double n = double(linked[i].ntraj);
		double x = double(linked[i].pt.x);
		k += n;
		t += x;
		w += n*x;
		k2 += n*n;
	}
	 
	m=(numpoints*w-k*t)/(numpoints*k2-k*k);
	b=(t*k2-k*w)/(numpoints*k2-k*k);
}

void Tracker::calcrect2(vector <ptlink> linked, double &m, double &b)
{
	
	float k=0,t=0,w=0,k2=0;
	int i;
  
	int numpoints = linked.size();
	for(i = 0; i < numpoints; i++)
	{	
		double n = double(linked[i].nFrame);
		double x = double(linked[i].pt.x);
		k += n;
		t += x;
		w += n*x;
		k2 += n*n;
	}
	 
	m=(numpoints*w-k*t)/(numpoints*k2-k*k);
	b=(t*k2-k*w)/(numpoints*k2-k*k);
}

void Tracker::calcparabol3(vector <Ballcands> linked, double &c,double &b, double &a)
{ 
	int x1, x2, x3, y1, y2, y3;
	x1 = linked[0].frame;
	x2 = linked[1].frame;
	x3 = linked[2].frame;

	y1 = linked[0].y;
	y2 = linked[1].y;
	y3 = linked[2].y;

	a = (x1*(y2-y3)+x2*(y3-y1)+x3*(y1-y2))/((x1-x2)*(x1-x3)*(x3-x2));
	b = (x1*x1*(y2-y3)+x2*x2*(y3-y1)+x3*x3*(y1-y2))/((x1-x2)*(x1-x3)*(x2-x3));
	c = (x1*x1*(x2*y3-x3*y2)+x1*(x3*x3*y2-x2*x2*y3)+x2*x3*y1*(x2-x3))/((x1-x2)*(x1-x3)*(x2-x3));
}

void Tracker::calcparabol(vector <ptlink> linked, double &a0,double &a1, double &a2)
{ 
	double m1=0,m2=0,m3=0,m4=0,p1=0,p2=0,p3=0;

	
	int numpoints=linked.size();
	 for(int i=0;i<numpoints;i++)
	{	
		double n=double(linked[i].ntraj);
		double y=double(linked[i].pt.y);
		m1+=n;
		m2+=n*n;
		m3+=n*n*n;
		
		m4+=double(n*n*n*n);
		p1+=y;
		p2+=double(n*y);
		p3+=n*n*y;

	}

	
	double A[3][3];
	A[0][0]=numpoints;
	A[1][0]=m1;
	A[2][0]=m2;
	A[0][1]=m1;
	A[1][1]=m2;
	A[2][1]=m3;
	A[0][2]=m2;
	A[1][2]=m3;
	A[2][2]=m4;
	
	 double DetA;
	DetA=determinant( A);

	double Aa0[3][3];
	Aa0[0][0]=p1;
	Aa0[0][1]=p2;
	Aa0[0][2]=p3;
	Aa0[1][0]=m1;
	Aa0[1][1]=m2;
	Aa0[1][2]=m3;
	Aa0[2][0]=m2;
	Aa0[2][1]=m3;
	Aa0[2][2]=m4;

	double DetAa0;
	DetAa0=determinant(Aa0);
	
	double Aa1[3][3];
	Aa1[0][0]=numpoints;
	Aa1[0][1]=m1;
	Aa1[0][2]=m2;
	Aa1[1][0]=p1;
	Aa1[1][1]=p2;
	Aa1[1][2]=p3;
	Aa1[2][0]=m2;
	Aa1[2][1]=m3;
	Aa1[2][2]=m4;

	double DetAa1;
	DetAa1=determinant(Aa1);
	
	double Aa2[3][3];
	Aa2[0][0]=numpoints;
	Aa2[0][1]=m1;
	Aa2[0][2]=m2;
	Aa2[1][0]=m1;
	Aa2[1][1]=m2;
	Aa2[1][2]=m3;
	Aa2[2][0]=p1;
	Aa2[2][1]=p2;
	Aa2[2][2]=p3;

	double DetAa2;
	DetAa2=determinant(Aa2);

	a0= double(DetAa0/DetA);
	a1= double(DetAa1/DetA);
	a2= double(DetAa2/DetA);
	
}

void Tracker::calcparabol2(vector <ptlink> linked, double &a0,double &a1, double &a2)
{ 
	double m1=0,m2=0,m3=0,m4=0,p1=0,p2=0,p3=0;

	
	int numpoints=linked.size();
	 for(int i=0;i<numpoints;i++)
	{	
		double n=double(linked[i].nFrame);
		double y=double(linked[i].pt.y);
		m1+=n;
		m2+=n*n;
		m3+=n*n*n;
		
		m4+=double(n*n*n*n);
		p1+=y;
		p2+=double(n*y);
		p3+=n*n*y;

	}

	
	double A[3][3];
	A[0][0]=numpoints;
	A[1][0]=m1;
	A[2][0]=m2;
	A[0][1]=m1;
	A[1][1]=m2;
	A[2][1]=m3;
	A[0][2]=m2;
	A[1][2]=m3;
	A[2][2]=m4;
	
	 double DetA;
	DetA=determinant( A);

	double Aa0[3][3];
	Aa0[0][0]=p1;
	Aa0[0][1]=p2;
	Aa0[0][2]=p3;
	Aa0[1][0]=m1;
	Aa0[1][1]=m2;
	Aa0[1][2]=m3;
	Aa0[2][0]=m2;
	Aa0[2][1]=m3;
	Aa0[2][2]=m4;

	double DetAa0;
	DetAa0=determinant(Aa0);
	
	double Aa1[3][3];
	Aa1[0][0]=numpoints;
	Aa1[0][1]=m1;
	Aa1[0][2]=m2;
	Aa1[1][0]=p1;
	Aa1[1][1]=p2;
	Aa1[1][2]=p3;
	Aa1[2][0]=m2;
	Aa1[2][1]=m3;
	Aa1[2][2]=m4;

	double DetAa1;
	DetAa1=determinant(Aa1);
	
	double Aa2[3][3];
	Aa2[0][0]=numpoints;
	Aa2[0][1]=m1;
	Aa2[0][2]=m2;
	Aa2[1][0]=m1;
	Aa2[1][1]=m2;
	Aa2[1][2]=m3;
	Aa2[2][0]=p1;
	Aa2[2][1]=p2;
	Aa2[2][2]=p3;

	double DetAa2;
	DetAa2=determinant(Aa2);

	a0= double(DetAa0/DetA);
	a1= double(DetAa1/DetA);
	a2= double(DetAa2/DetA);
	
}

void Tracker::calcparabol(vector <Ballcands> linked, double &a0,double &a1, double &a2)
{ 
	double m1=0,m2=0,m3=0,m4=0,p1=0,p2=0,p3=0;

	
	int numpoints=linked.size();
	 for(int i=0;i<numpoints;i++)
	{	
		double n=double(linked[i].frame);
		double y=double(linked[i].y);
		m1+=n;
		m2+=n*n;
		m3+=n*n*n;
		
		m4+=double(n*n*n*n);
		p1+=y;
		p2+=double(n*y);
		p3+=n*n*y;

	}

	
	double A[3][3];
	A[0][0]=numpoints;
	A[1][0]=m1;
	A[2][0]=m2;
	A[0][1]=m1;
	A[1][1]=m2;
	A[2][1]=m3;
	A[0][2]=m2;
	A[1][2]=m3;
	A[2][2]=m4;
	
	 double DetA;
	DetA=determinant( A);

	double Aa0[3][3];
	Aa0[0][0]=p1;
	Aa0[0][1]=p2;
	Aa0[0][2]=p3;
	Aa0[1][0]=m1;
	Aa0[1][1]=m2;
	Aa0[1][2]=m3;
	Aa0[2][0]=m2;
	Aa0[2][1]=m3;
	Aa0[2][2]=m4;

	double DetAa0;
	DetAa0=determinant(Aa0);
	
	double Aa1[3][3];
	Aa1[0][0]=numpoints;
	Aa1[0][1]=m1;
	Aa1[0][2]=m2;
	Aa1[1][0]=p1;
	Aa1[1][1]=p2;
	Aa1[1][2]=p3;
	Aa1[2][0]=m2;
	Aa1[2][1]=m3;
	Aa1[2][2]=m4;

	double DetAa1;
	DetAa1=determinant(Aa1);
	
	double Aa2[3][3];
	Aa2[0][0]=numpoints;
	Aa2[0][1]=m1;
	Aa2[0][2]=m2;
	Aa2[1][0]=m1;
	Aa2[1][1]=m2;
	Aa2[1][2]=m3;
	Aa2[2][0]=p1;
	Aa2[2][1]=p2;
	Aa2[2][2]=p3;

	double DetAa2;
	DetAa2=determinant(Aa2);

	a0= double(DetAa0/DetA);
	a1= double(DetAa1/DetA);
	a2= double(DetAa2/DetA);
	
}

double Tracker::determinant(double A[3][3])
 {
	 double det11 = (A[0][0]*A[1][1]*A[2][2]);
	 double det12 = (A[1][0]*A[2][1]*A[0][2]);
	 double det13 = (A[0][1]*A[1][2]*A[2][0]);
	 double det1 = det11+det12+det13;
	 double det2 = (A[2][0]*A[1][1]*A[0][2])+(A[1][0]*A[0][1]*A[2][2])+(A[1][2]*A[2][1]*A[0][0]);
	 double det = det1-det2;
	 return det;
	 
}

void Tracker::updateTrajectory(vector <BallTrajectory> *PossibleTraj, vector<ballCandidate> *newCandidates)
{

		
	for(int tr = 0; tr < (*PossibleTraj).size(); tr++)
	{
		
		vector<double> distanceCandidates;
		int lastPointTraj = (*PossibleTraj)[tr].previousPts.size()-1;

		//if there are some new candidates near the last point of the trajectory, the nearest point is selected
		for(int nc = 0; nc < (*newCandidates).size(); nc++)
		{
			double distance = EuDist((*PossibleTraj)[tr].previousPts[lastPointTraj].pt,(*newCandidates)[nc].pt);
			distanceCandidates.push_back(distance);
		}
		
		vector<double>::iterator result = std::min_element(distanceCandidates.begin(), distanceCandidates.end());
		int nearestCandidate= std::distance(distanceCandidates.begin(), result);

		//if there is no near candidates, the next position is estimated
		if(((*newCandidates).size() == 0) || (distanceCandidates[nearestCandidate] > minDistBall))
		{

			(*PossibleTraj)[tr].missingFrames++;

			//The estimated position is taken as the position of the ball
			ptlink estimatedPoint;
			estimatedPoint = (*PossibleTraj)[tr].nextpt;
			estimatedPoint.detected = false;

			estimatedPoint.nFrame = (*PossibleTraj)[tr].previousPts[lastPointTraj].nFrame+1;

			(*PossibleTraj)[tr].previousPts.push_back(estimatedPoint);
			(*PossibleTraj)[tr].estimate.push_back(estimatedPoint);	

			//Calculation of the next estimated position
			int numPointTraj = (*PossibleTraj)[tr].previousPts[lastPointTraj].ntraj;
			(*PossibleTraj)[tr].nextpt.pt.x = (*PossibleTraj)[tr].m*( numPointTraj+2) + (*PossibleTraj)[tr].b;
			(*PossibleTraj)[tr].nextpt.pt.y = (*PossibleTraj)[tr].a2*((numPointTraj+2)*(numPointTraj+2)) + (*PossibleTraj)[tr].a1*(numPointTraj+2) + (*PossibleTraj)[tr].a0;
			(*PossibleTraj)[tr].nextpt.ntraj = numPointTraj+2;
			

		}

		//if there is a near candidate, it is added to the trajectory, and it is updated
		else if(distanceCandidates[nearestCandidate] < minDistBall)
		{

			(*PossibleTraj)[tr].missingFrames = 0;
			//error between the estimated position and the real position
			(*PossibleTraj)[tr].error =+ EuDist((*PossibleTraj)[tr].nextpt.pt,(*newCandidates)[nearestCandidate].pt);
			ptlink newPoint;
			
			int numPointTraj = (*PossibleTraj)[tr].previousPts[lastPointTraj].ntraj;
			//the candidate is added to the trajectory
			newPoint.nFrame = (*PossibleTraj)[tr].previousPts[lastPointTraj].nFrame+1;
			newPoint.pt = (*newCandidates)[nearestCandidate].pt;
			newPoint.ntraj = numPointTraj+1;
			newPoint.detected = true;
			(*newCandidates)[nearestCandidate].inlink = true;
			(*PossibleTraj)[tr].previousPts.push_back(newPoint);
					
			//update of the equations
			double a0 = 0;
			double a1 = 0;
			double a2 = 0;
			double b = 0;
			double m = 0;
			vector <ptlink> estimatedPoints;

			calculateParametersEquations((*PossibleTraj)[tr].previousPts, estimatedPoints, a0, a1, a2, m, b);
			(*PossibleTraj)[tr].estimate = estimatedPoints;
			(*PossibleTraj)[tr].a0 = a0;
			(*PossibleTraj)[tr].a1 = a1;
			(*PossibleTraj)[tr].a2 = a2;
			(*PossibleTraj)[tr].m = m;
			(*PossibleTraj)[tr].b = b;
							
			//Calculation of the next estimated position
			(*PossibleTraj)[tr].nextpt.pt.x = (*PossibleTraj)[tr].m*(numPointTraj+2) + (*PossibleTraj)[tr].b;
			(*PossibleTraj)[tr].nextpt.pt.y = (*PossibleTraj)[tr].a2*((numPointTraj+2)*(numPointTraj+2)) + (*PossibleTraj)[tr].a1*(numPointTraj+2) + (*PossibleTraj)[tr].a0;
			(*PossibleTraj)[tr].nextpt.ntraj = numPointTraj+2;
						
					
	
		}

		
	}
				
	
}

void Tracker::paintraj(BallTrajectory alltraj, Mat XcandidatesTraj, Mat YcandidatesTraj, Mat framevideo, int frameInit)
{
	if(!(alltraj.estimate.size()==0))
	{
		for (int j = 0;j < alltraj.estimate.size() - 1; j++)
		{

			line(framevideo, alltraj.estimate[j].pt, alltraj.estimate[j+1].pt, Scalar(0,0,255), 2, 8, 0);	
			circle(XcandidatesTraj, Point2i((alltraj.estimate[j].nFrame-frameInit), alltraj.estimate[j].pt.x), 2, Scalar(255,0,0), 2, 8,0);
			circle(YcandidatesTraj, Point2i((alltraj.estimate[j].nFrame-frameInit), alltraj.estimate[j].pt.y), 2, Scalar(255,0,0),2,8,0);
			
		}


	}
	

}

void Tracker::paintalltraj(vector<vector<Ballcands>> alltraj, Mat XcandidatesTraj, Mat YcandidatesTraj, Mat framevideo)
{
	if((alltraj.size() != 0))
	{
		for (int j = 0;j < alltraj.size(); j++)
		{
			for(int i = 0; i < alltraj[j].size()-1; i++)
			{
				if(EuDist(Point2i(alltraj[j][i].x, alltraj[j][i].y) , Point2i(alltraj[j][i+1].x, alltraj[j][i+1].y)) <30)
					line(framevideo, Point2i(alltraj[j][i].x, alltraj[j][i].y) , Point2i(alltraj[j][i+1].x, alltraj[j][i+1].y), Scalar(0,0,255), 2, 8, 0);	
				circle(XcandidatesTraj, Point2i((alltraj[j][i].frame), alltraj[j][i].x), 1, Scalar(255,0,0), 2, 8,0);
				circle(YcandidatesTraj, Point2i((alltraj[j][i].frame), alltraj[j][i].y), 1, Scalar(255,0,0),2,8,0);
				
			}
			//line(XcandidatesTraj, Point2i(alltraj[j][0].frame, alltraj[j][0].x) , Point2i(alltraj[j][alltraj[j].size()-1].frame, alltraj[j][alltraj[j].size()-1].x), Scalar(0,0,255), 2, 8, 0);
		}
	}
	
}

void Tracker::paint1traj(vector<Ballcands> alltraj, Mat XcandidatesTraj, Mat YcandidatesTraj, Mat framevideo)
{
	if((alltraj.size() != 0))
	{
		for(int i = 0; i < alltraj.size()-1; i++)
		{
			if(EuDist(Point2i(alltraj[i].x, alltraj[i].y) , Point2i(alltraj[i+1].x, alltraj[i+1].y)) <30)
				line(framevideo, Point2i(alltraj[i].x, alltraj[i].y) , Point2i(alltraj[i+1].x, alltraj[i+1].y), Scalar(0,0,255), 2, 8, 0);	
			circle(XcandidatesTraj, Point2i((alltraj[i].frame), alltraj[i].x), 1, Scalar(255,0,0), 2, 8,0);
			circle(YcandidatesTraj, Point2i((alltraj[i].frame), alltraj[i].y), 1, Scalar(255,0,0),2,8,0);
				
		}
		//line(XcandidatesTraj, Point2i(alltraj[0].frame, alltraj[0].x) , Point2i(alltraj[alltraj.size()-1].frame, alltraj[alltraj.size()-1].x), Scalar(0,0,255), 2, 8, 0);
	}
	
	
}

void Tracker::largestTrajs(vector<BallTrajectory> *candidatesTraj, vector<BallTrajectory> *Trajectories)
{
	while((*candidatesTraj).size() > 0)
	{
		vector<int> sizeTrajs;
		vector<BallTrajectory> candidatesTrajNew;

		for(int i = 0; i < (*candidatesTraj).size(); i++)
		{
			sizeTrajs.push_back((*candidatesTraj)[i].previousPts.size());
		}
		//look for the largest traj
		std::vector<int>::iterator result = std::max_element(sizeTrajs.begin(), sizeTrajs.end());
		int numberLargestTraj = std::distance(sizeTrajs.begin(), result);
		BallTrajectory LargestTraj = (*candidatesTraj)[numberLargestTraj];
		(*Trajectories).push_back(LargestTraj);

		vector<int> numoverlapTraj;

		//Remove the overlaped trajectories
		for(int i = 0; i < (*candidatesTraj).size(); i++)
		{
			if(!(i == numberLargestTraj)){
			
				int numpreviousPts = (*candidatesTraj)[i].previousPts.size();
				int numpreviousTraj = LargestTraj.previousPts.size();

				//if there trajectories overlaped in time with the LargestTraj, they are removed.
				if((((*candidatesTraj)[i].previousPts[0].nFrame < LargestTraj.previousPts[0].nFrame) && ((*candidatesTraj)[i].previousPts[numpreviousPts-1].nFrame < LargestTraj.previousPts[0].nFrame)) || (((*candidatesTraj)[i].previousPts[0].nFrame > LargestTraj.previousPts[numpreviousTraj-1].nFrame) && ((*candidatesTraj)[i].previousPts[numpreviousPts-1].nFrame > LargestTraj.previousPts[numpreviousTraj-1].nFrame)))
				{
					candidatesTrajNew.push_back((*candidatesTraj)[i]);				
				}
							
			}
		}
		
		(*candidatesTraj).clear();
		(*candidatesTraj)=candidatesTrajNew;

	}

}

void Tracker::TrajIntegration(vector<BallTrajectory> *Trajectories, vector<BallTrajectory> *TrajectoriesInterp, int frameInit, Mat XTrajIntegrated, Mat YTrajIntegrated)
{
	Mat traj = frameOriginal.clone();
	BallTrajectory NewTrajectory;
	(*TrajectoriesInterp).push_back(NewTrajectory);
	//if there is only one trajectory, it is the final trajectory
	if((*Trajectories).size() == 1)
	{
		(*TrajectoriesInterp) = (*Trajectories);
	}
	else
	{
		for(int i = 0; i < (*Trajectories).size()-1; i++)
		{
					
			int lastPointTraj=(*Trajectories)[i].previousPts.size()-1;
			// if the distance in frames between two trajectories is smaller than 30 frames, they are integrated
			if(((*Trajectories)[i+1].previousPts[0].nFrame-(*Trajectories)[i].previousPts[lastPointTraj].nFrame)<30)
			{
				//the parameters of the trajectories were obtained by the number of the frame of the trajectory, not the absolute number of the frame of the video.
				//the parameters now are modified to absolute number of frame of the video
				double a2T1 = (*Trajectories)[i].a2;
				double a1T1 = (*Trajectories)[i].a1-((*Trajectories)[i].a2*2*(*Trajectories)[i].previousPts[0].nFrame);
				double a0T1 = (*Trajectories)[i].a0+((*Trajectories)[i].a2*(*Trajectories)[i].previousPts[0].nFrame*(*Trajectories)[i].previousPts[0].nFrame)-((*Trajectories)[i].a1*(*Trajectories)[i].previousPts[0].nFrame);
				double a2T2 = (*Trajectories)[i+1].a2;
				double a1T2 = (*Trajectories)[i+1].a1-((*Trajectories)[i+1].a2*2*(*Trajectories)[i+1].previousPts[0].nFrame);
				double a0T2 = (*Trajectories)[i+1].a0+((*Trajectories)[i+1].a2*(*Trajectories)[i+1].previousPts[0].nFrame*(*Trajectories)[i+1].previousPts[0].nFrame)-((*Trajectories)[i+1].a1*(*Trajectories)[i+1].previousPts[0].nFrame);
				double a0 = a0T1-a0T2;
				double a1 = a1T1-a1T2;
				double a2 = a2T1-a2T2;
			
				int intersectionFrameY =((-a1+sqrt(pow(a1,2)-(4*a2*a0)))/(2*a2));
	
				
				//the parameters of the trajectories were obtained by the number of the frame of the trajectory, not the absolute number of the frame of the video.
				//the parameters now are modified to absolute number of frame of the video
				double mT1 = (*Trajectories)[i].m;
				double bT1 = (*Trajectories)[i].b-((*Trajectories)[i].m*(*Trajectories)[i].previousPts[0].nFrame);
				double mT2 = (*Trajectories)[i+1].m;
				double bT2 = (*Trajectories)[i+1].b-((*Trajectories)[i+1].m*(*Trajectories)[i+1].previousPts[0].nFrame);
				double m = mT1-mT2;
				double b = bT1-bT2;
				
				int intersectionFrameX=cvRound(-b/m);
// Contact time points
					/*trackingEvaluation<<frameInit<<";"<<"Ball contact"<<";";
					trackingEvaluation<<intersectionFrameX<<";"<<intersectionFrameY<<";"<<endl;*/
				
				int lastTraj = (*TrajectoriesInterp).size();
				//if the intersections in both direction match in the same frame (less than 15 frames), the trajectories are integrated
				if((intersectionFrameY - intersectionFrameX) < 15)
				{
										
					int numprevius=(*Trajectories)[i].previousPts.size();

					for(int j = 0; j < numprevius; j++)
					{
						if(((*Trajectories)[i].previousPts[j].nFrame <= intersectionFrameX ))
						{
							(*TrajectoriesInterp)[lastTraj-1].previousPts.push_back((*Trajectories)[i].previousPts[j]);
							(*TrajectoriesInterp)[lastTraj-1].estimate.push_back((*Trajectories)[i].estimate[j]);
								
						}
					}
					
						//estimate the following points
						int numpreviousPts = (*Trajectories)[i].previousPts.size();
						for(int j = (*Trajectories)[i].previousPts[numpreviousPts-1].nFrame; j < intersectionFrameY; j++)
						{
									
							ptlink nxtPoint;
							nxtPoint.nFrame = j+1;
							int newnumprev = (*Trajectories)[i].previousPts.size();
							nxtPoint.detected = false;
						
							nxtPoint.ntraj = (*Trajectories)[i].previousPts[newnumprev-1].ntraj+1;
							nxtPoint.pt.y = (*Trajectories)[i].a2*nxtPoint.ntraj*nxtPoint.ntraj + (*Trajectories)[i].a1*nxtPoint.ntraj+(*Trajectories)[i].a0;
							nxtPoint.pt.x = (*Trajectories)[i].m*nxtPoint.ntraj + (*Trajectories)[i].b;
						
							(*Trajectories)[i].estimate.push_back(nxtPoint);
							(*Trajectories)[i].previousPts.push_back(nxtPoint);

							(*TrajectoriesInterp)[lastTraj-1].previousPts.push_back(nxtPoint);
							(*TrajectoriesInterp)[lastTraj-1].estimate.push_back(nxtPoint);

							circle(XTrajIntegrated, Point2i((nxtPoint.nFrame-frameInit), nxtPoint.pt.x), 2,Scalar(0,0,255),2,8,0);							
							circle(YTrajIntegrated, Point2i((nxtPoint.nFrame-frameInit), nxtPoint.pt.y), 2,Scalar(0,0,255),2,8,0);
							
						}
						imshow("X distribution",XTrajIntegrated);
						imshow("Y distribution",YTrajIntegrated);
						waitKey();

						//estimate the preivous points of the second trajectory
						for(int j = intersectionFrameY + 1; j < (*Trajectories)[i+1].previousPts[0].nFrame; j++)
						{
			
							ptlink nxtPoint;
							nxtPoint.nFrame = j;
							nxtPoint.detected = false;

							nxtPoint.ntraj = j - (*Trajectories)[i+1].previousPts[0].nFrame;
							nxtPoint.pt.y = (*Trajectories)[i+1].a2*nxtPoint.ntraj*nxtPoint.ntraj + (*Trajectories)[i+1].a1*nxtPoint.ntraj + (*Trajectories)[i+1].a0;
							nxtPoint.pt.x = (*Trajectories)[i+1].m*nxtPoint.ntraj + (*Trajectories)[i+1].b;

							(*TrajectoriesInterp)[lastTraj-1].previousPts.push_back(nxtPoint);
							(*TrajectoriesInterp)[lastTraj-1].estimate.push_back(nxtPoint);

							circle(XTrajIntegrated, Point2i((nxtPoint.nFrame-frameInit), nxtPoint.pt.x), 2,Scalar(255,0,255),2,8,0);
							circle(YTrajIntegrated, Point2i((nxtPoint.nFrame-frameInit), nxtPoint.pt.y), 2,Scalar(255,0,255),2,8,0);
							
							circle(framecopy,nxtPoint.pt,5,Scalar(255,255,255),5);
						
						}
						imshow("X distribution",XTrajIntegrated);
						imshow("Y distribution",YTrajIntegrated);
						waitKey();

					}
				//if the extension of the trajectories does not match, then the trajectories are not integrated
				else
				{
					
					for(int j = 0; j < (*Trajectories)[i].previousPts.size(); j++)
					{
					
							(*TrajectoriesInterp)[lastTraj-1].previousPts.push_back((*Trajectories)[i].previousPts[j]);
							(*TrajectoriesInterp)[lastTraj-1].estimate.push_back((*Trajectories)[i].estimate[j]);
											
					}
				
					BallTrajectory NewTrajectory;
					(*TrajectoriesInterp).push_back(NewTrajectory);
			
				}
				
			}
			//if the distance between the two trajectories is higher than 13 frames, the trajectories are not integrated.
			else
			{
					int lastTraj = (*TrajectoriesInterp).size();
					for(int j = 0; j < (*Trajectories)[i].previousPts.size(); j++)
					{
					
							(*TrajectoriesInterp)[lastTraj-1].previousPts.push_back((*Trajectories)[i].previousPts[j]);
							(*TrajectoriesInterp)[lastTraj-1].estimate.push_back((*Trajectories)[i].estimate[j]);
										
					
					}
				
					BallTrajectory NewTrajectory;
					(*TrajectoriesInterp).push_back(NewTrajectory);
		
		
		
			}
			//the last trajectory is added
			if(i == (*Trajectories).size()-2)
			{
				
					int lastTraj = (*TrajectoriesInterp).size();
					for(int j = 0; j < (*Trajectories)[i+1].previousPts.size(); j++)
					{
					
							(*TrajectoriesInterp)[lastTraj-1].previousPts.push_back((*Trajectories)[i+1].previousPts[j]);
							(*TrajectoriesInterp)[lastTraj-1].estimate.push_back((*Trajectories)[i+1].estimate[j]);
											
					}
		
			}

							
		}
	
	}

}

bool Tracker::checkPathTraj(BallTrajectory Trajectory)
{
	Mat3b image = frameOriginal.clone();
	int numPoints = Trajectory.previousPts.size();
	Point2i PtCenter;
	PtCenter = Trajectory.previousPts[numPoints/2].pt;
	Rect area;
	area.width = 30;
	area.height = 30;
	area.x = PtCenter.x - (area.width/2);
	area.y = PtCenter.y - (area.height/2);
	rectangle(image, Point2i(area.x,area.y), Point2i(area.x+area.width, area.y+area.height), Scalar(255,255,255));
	int numPtInside = 0;
	for(int i = 0; i < numPoints; i++)
	{
		circle(image, Trajectory.previousPts[i].pt, 2, Scalar(0,255,0));

		if(Trajectory.previousPts[i].pt.inside(area))
		{
			numPtInside++;
		}

	}
	if(numPtInside == numPoints)
	{
		cout<<"invalid trajectory"<<endl;
		return false;
	}
	else
	{
		return true;
	}

}

void Tracker::evaluatePlayers(Mat3b trackedframe,vector<particle> avparts,int frame, int frameInit, const int Zug)
{
	//////////////////////////////////////////////////////////////////////////////
	//**************************************************************************//
	//	This block for saving the manually clicked players positions
	//
	//////////////////////////////////////////////////////////////////////////////


		/*Mat3b FrameContact=frameOriginal.clone();
		MouseClickParams ContactPos;
		ContactPos.img=trackedframe;
		imshow("FrameContact", trackedframe);
		setMouseCallback("FrameContact",realOnMouse, &ContactPos);
		do
		{
			waitKey(200);

		}while(ContactPos.ptList.size() < 4);
		circle(trackedframe,ContactPos.ptList[0],2,Scalar(0,255,0),2);
		circle(trackedframe,ContactPos.ptList[1],2,Scalar(0,255,0),2);
		circle(trackedframe,ContactPos.ptList[2],2,Scalar(0,255,0),2);
		circle(trackedframe,ContactPos.ptList[3],2,Scalar(0,255,0),2);
		imshow("FrameContact", trackedframe);
		Point2d ptWrld1;
		for(int mm = 0; mm<4; mm++)
		{
			imToWorld(ContactPos.ptList[mm],ptWrld1);
			referenceDat<<Zug<<";"<<frame<<";"<<initPos[mm].Name<<";";
			referenceDat<<ptWrld1.x<<";"<<ptWrld1.y<<";"<<ContactPos.ptList[mm].x<<";"<<ContactPos.ptList[mm].y<<endl;
		}*/
		

	//////////////////////////////////////////////////////////////////////////////
	//**************************************************************************//
	//	This block for saving the tracked players positions
	//
	//////////////////////////////////////////////////////////////////////////////
			/*trackingEvaluation<<Zug<<";"<<frame<<";"<<initPos[0].Name<<";";
			trackingEvaluation<<avparts[0].xwrld<<";"<<avparts[0].ywrld<<";"<<avparts[0].xim<<";"<<avparts[0].yim<<";";
			trackingEvaluation<<avparts[1].xwrld<<";"<<avparts[1].ywrld<<";"<<avparts[1].xim<<";"<<avparts[1].yim<<";"<<endl;

			trackingEvaluation<<Zug<<";"<<frame<<";"<<initPos[1].Name<<";";
			trackingEvaluation<<avparts[1].xwrld<<";"<<avparts[1].ywrld<<";"<<avparts[1].xim<<";"<<avparts[1].yim<<";";
			trackingEvaluation<<avparts[0].xwrld<<";"<<avparts[0].ywrld<<";"<<avparts[0].xim<<";"<<avparts[0].yim<<";"<<endl;

			trackingEvaluation<<Zug<<";"<<frame<<";"<<initPos[2].Name<<";";
			trackingEvaluation<<avparts[2].xwrld<<";"<<avparts[2].ywrld<<";"<<avparts[2].xim<<";"<<avparts[2].yim<<";";
			trackingEvaluation<<avparts[3].xwrld<<";"<<avparts[3].ywrld<<";"<<avparts[3].xim<<";"<<avparts[3].yim<<";"<<endl;

			trackingEvaluation<<Zug<<";"<<frame<<";"<<initPos[3].Name<<";";
			trackingEvaluation<<avparts[3].xwrld<<";"<<avparts[3].ywrld<<";"<<avparts[3].xim<<";"<<avparts[3].yim<<";";
			trackingEvaluation<<avparts[2].xwrld<<";"<<avparts[2].ywrld<<";"<<avparts[2].xim<<";"<<avparts[2].yim<<";"<<endl;
*/

	//////////////////////////////////////////////////////////////////////////////
	//**************************************************************************//
	//	This block for saving the manually clicked ball position
	//
	//////////////////////////////////////////////////////////////////////////////
		
	//Mat3b FrameContact=frameOriginal.clone();
	//MouseClickParams ContactPos;
	//ContactPos.img=trackedframe;
	//imshow("FrameContact", trackedframe);
	//setMouseCallback("FrameContact",realOnMouse, &ContactPos);
	//do
	//{
	//	waitKey(200);

	//}while(ContactPos.ptList.size() < 1);
	//circle(trackedframe,ContactPos.ptList[0],2,Scalar(0,255,0),2);
	//
	//imshow("FrameContact", trackedframe);
	//Point2d ptWrld1;
	//for(int mm = 0; mm<1; mm++)
	//{
	//	//imToWorld(ContactPos.ptList[mm],ptWrld1);
	//	referenceDat<<Zug<<";"<<frame<<";"<<"Ball"<<";";
	//	referenceDat<<ContactPos.ptList[mm].x<<";"<<ContactPos.ptList[mm].y<<";"<<endl;
	//}
		

	//////////////////////////////////////////////////////////////////////////////
	//**************************************************************************//
	//	This block is for saving the tracked ball position
	//
	//////////////////////////////////////////////////////////////////////////////
	for(int e = 0; e < InterpolatedBalls.size(); e++)
	{
		if(InterpolatedBalls[e].frame == frame - frameInit)
		{
			trackingEvaluation<<Zug<<";"<<frame<<";"<<"Ball"<<";";
			trackingEvaluation<<InterpolatedBalls[e].x<<";"<<InterpolatedBalls[e].y<<";"<<endl;
			circle(trackedframe,Point2i(InterpolatedBalls[e].x,InterpolatedBalls[e].y),2,Scalar(0,0,255),2,8,0);
			imshow("Ball", trackedframe);
			waitKey();
		}
	}
}

void Tracker::FindTrajectories( vector<Ballcands> balls, int frameInit, int frameEnd, Mat trackedframe)
{		
	InterpolatedBalls.clear();
	Mat candidatesBall(frameReference.rows, frameReference.cols, CV_32FC3);
	candidatesBall=Scalar(255,255,255);
	testballestimates = candidatesBall.clone();
	//testballestimates = Scalar(255,255,255);
	Mat candidatesBally(frameReference.rows, frameReference.cols, CV_32FC3);
	candidatesBally=Scalar(255,255,255);
	Mat XcandidatesTraj(frameReference.rows, frameReference.cols, CV_32FC3);
	XcandidatesTraj=Scalar(255,255,255);
	Mat YcandidatesTraj(frameReference.rows,frameReference.cols, CV_32FC3);
	YcandidatesTraj=Scalar(255,255,255);
	Mat XTrajIntegrated(frameReference.rows, frameReference.cols, CV_32FC3);
	XTrajIntegrated=Scalar(255,255,255);
	Mat YTrajIntegrated(frameReference.rows,frameReference.cols, CV_32FC3);
	YTrajIntegrated=Scalar(255,255,255);
	Mat trackedcopy = trackedframe.clone();
	
	vector<vector<Ballcands>> possibleTrajs;
	vector<vector<Ballcands>> CandTrajectories;
	vector<vector<Ballcands>> FinalTrajectories, FinalFinalTrajectories;
	vector<Ballcands> FinalFinalcand;
	vector<double> coeffger, coeffgerb, coeffa0, coeffa1, coeffa2;
	vector<vector<double>> coeffsGerade, coeffsGeradeb, coeffsParabela0, coeffsParabela1, coeffsParabela2;
	vector<double> maverage, baverage, mcalcs, bcalcs;
	vector<double> a0average, a1average, a2average, a0calcs, a1calcs, a2calcs;
	vector<int> minframe, maxframe;
	int minf = 500, maxf = 0;
	double m,b, a2, a1, a0;
	double distx = 7;
	double disty = 7;
	double mtemp;
	double btemp;
	double a0temp, a1temp, a2temp, mcalc, bcalc, a0calc, a1calc, a2calc;
	Ballcands pt;
	
	for(int i = 0; i < balls.size(); i++) // gehe alle Punkte durch und speichere m"ogliche Kandidaten f"ur eine Trajektorie
	{
		
		//vector<Ballcands> three;
		//int j = 0;

		//while(three.size()<3 && (i+j+1) < balls.size()) 	// gucke jeden Ball an, insgesamt 3 mit ungleichen Frames speichern
		//{			
		//	if(balls[i+j].frame != balls[i+j+1].frame)
		//		three.push_back(balls[i+j]);
		//	j = j+1;
		//}
		//if(three.size()>1)
		//	possibleTrajs.push_back(three);
		
		circle(candidatesBall, Point2i((balls[i].frame), balls[i].x), 1,Scalar(0,0,0),1,8,0);
		circle(candidatesBally, Point2i((balls[i].frame), balls[i].y), 1,Scalar(0,0,0),1,8,0);
	}


	imwrite("ball.jpg", candidatesBall);
		Mat src, src_gray, edges;
		Mat standard_hough;
		src = imread("ball.jpg");

		

	   /// Pass the image to gray
	   cvtColor( src, src_gray, COLOR_RGB2GRAY );

	   /// Apply Canny edge detector
		Canny( src_gray, edges, 50, 200, 3 );
		vector<Vec4i> p_lines, p_lines_endpointschanged;
		cvtColor( edges, standard_hough, COLOR_GRAY2BGR );

		/// 2. Use Probabilistic Hough Transform
		HoughLinesP( edges, p_lines, 1, CV_PI/180, 20, 20, 10 );

		/// Show the result
		Mat testballs(frameReference.rows, frameReference.cols, CV_32FC3);
		Mat foundballs(frameReference.rows, frameReference.cols, CV_32FC3);
		testballs = Scalar(255,255,255);
		foundballs = Scalar(255,255,255);
		vector<Ballcands> afterXfilter, finalBalls, finalballsordered;
		for( size_t i = 0; i < p_lines.size(); i++ )
		{
		   Vec4i l = p_lines[i];
		   double tempmininit = 500, tempminend = 500, dist_tempinit, dist_tempend;
		   int temp_init=0, temp_end = 0;
		   if(abs(l[1] - l[3]) > 10 && abs(l[0]-l[2]) > 5)
		   {
			   line( standard_hough, Point(l[0], l[1]), Point(l[2], l[3]), Scalar(255,255,0), 2, CV_AA);
			   
				for(int kk = 0; kk < balls.size(); kk++)
				{
					dist_tempinit = EuDist(Point2i(balls[kk].frame, balls[kk].x),Point2i(l[0],l[1]));
					if(dist_tempinit < tempmininit)
					{
						tempmininit = dist_tempinit;
						temp_init = kk;
					}
					dist_tempend = EuDist(Point2i(balls[kk].frame, balls[kk].x),Point2i(l[2],l[3]));
					if(dist_tempend < tempminend)
					{
						tempminend = dist_tempend;
						temp_end = kk;
					}
				
				}
				p_lines[i][0] = balls[temp_init].frame;
				p_lines[i][1] = balls[temp_init].x;	
				p_lines[i][2] = balls[temp_end].frame;
				p_lines[i][3] = balls[temp_end].x;
				p_lines_endpointschanged.push_back(p_lines[i]);
		   }
		}
		imshow("foundballs", foundballs);
		imshow("testballs", testballs);
		imshow( "x-distr filtering", standard_hough );
		//waitKey;

		// order lines with frame number
		vector<Vec4i> p_linesfinal;
		for(int jj = 0; jj < frameEnd - frameInit ;jj++)
		{
			for(int ll = 0; ll < p_lines_endpointschanged.size(); ll++)
			{
				if(p_lines_endpointschanged[ll][0] == jj )
				{
					p_linesfinal.push_back(p_lines_endpointschanged[ll]);
					/*line( XcandidatesTraj, Point(p_lines_endpointschanged[ll][0], p_lines_endpointschanged[ll][1]), Point(p_lines_endpointschanged[ll][2], p_lines_endpointschanged[ll][3]), Scalar(255,0,0), 2, CV_AA);
					imshow("lines", XcandidatesTraj);*/
					//waitKey();
				}
			}
		}

		p_lines.clear();
		p_lines = p_linesfinal;


	XTrajIntegrated = candidatesBall.clone();
	YTrajIntegrated = candidatesBally.clone();
	
	for(int j = 0; j < p_lines.size(); j++) // Schaue alle m"oglichen Trajektorien an und falls ein Punkt in x-frame nahe der Gerade und Y-frame nahe der Parabel liegt, speicher es in eine Trajektorie
	{
		
		double dist = 0, distnextpt = 0;
		Ballcands balltemp;


		vector<Ballcands> balltempvector;
		balltemp.frame = p_lines[j][0];
		balltemp.x = p_lines[j][1];
		balltempvector.push_back(balltemp);
		balltemp.frame = p_lines[j][2];
		balltemp.x = p_lines[j][3];
		balltempvector.push_back(balltemp);

		calcrect(balltempvector, m, b); // F"ur jede Trajektorie ermittle m, b
		
		if(abs(m) >1/6)
		{
		
			vector<Ballcands> NewTrajcands;
			Mat parabols = candidatesBally.clone();
			for(int i = 0; i < balls.size()-1; i++)
			{
				if(balls[i].frame > balltempvector[0].frame && balls[i].frame < balltempvector[1].frame)
				{
					dist = EuDist(Point2i(balls[i].frame,balls[i].x),Point2i(balls[i].frame,m*balls[i].frame + b));
					/*if(NewTrajcands.size() > 1)
						distnextpt = EuDist(Point2i(NewTrajcands[NewTrajcands.size()-2].frame ,NewTrajcands[NewTrajcands.size()-2].x),Point2i(NewTrajcands[NewTrajcands.size()-1].frame ,NewTrajcands[NewTrajcands.size()-1].x));
					*/if( (dist < distx))
					{
						
						{
							NewTrajcands.push_back(balls[i]);
					
						}
					}

				}
				//circle(parabols, Point2i((balls[i].frame), a2*(balls[i].frame)*(balls[i].frame) + a1*(balls[i].frame) + a0), 1,Scalar(0,0,255),2,8,0);
			} 
			//if(NewTrajcands.size()>0)
			//{
			//	/*line(XcandidatesTraj, Point2i(NewTrajcands[0].frame, NewTrajcands[0].x) , Point2i(NewTrajcands[NewTrajcands.size()-1].frame, NewTrajcands[NewTrajcands.size()-1].x), Scalar(0,0,255), 2, 8, 0);
			//	imshow("lines", XcandidatesTraj);*/
			//	waitKey();
			//}
		
		/*imshow(" parabeln", parabols);
		waitKey();*/
		/*if(NewTrajcands.size() > 2)
		{
			
		}*/

			if(NewTrajcands.size() > 3)
			{
				line( XcandidatesTraj, Point(p_lines[j][0], p_lines[j][1]), Point(p_lines[j][2], p_lines[j][3]), Scalar(255,0,0), 1, CV_AA);
				imshow("lines", XcandidatesTraj);
				//waitKey;
				
				vector<Ballcands> Finalcandidate, NewTrajcandstrunc; 
				for(int e = 0; e < NewTrajcands.size(); e++)	// leave out the last and first element
					NewTrajcandstrunc.push_back(NewTrajcands[e]);
				

				CandTrajectories.push_back(NewTrajcandstrunc);
				
				calcparabol(NewTrajcandstrunc, a0, a1, a2); // ermittle a0, a1, a2 parabel Koeffizienten

				distnextpt = 0;
				
				
				if(a2 >0.05)
				{
					/*line( XcandidatesTraj, Point(p_lines[j][0], p_lines[j][1]), Point(p_lines[j][2], p_lines[j][3]), Scalar(255,255,0), 1, CV_AA);
					imshow("lines", XcandidatesTraj);
					waitKey();*/

					double distanceX, distanceY;
					//double error = 0;
					int crossing;
					if(coeffger.size()!=0)
						crossing = int((b - coeffgerb[coeffgerb.size()-1])/(coeffger[coeffger.size()-1] - m));

					/*for(int u = NewTrajcands[0].frame; u < NewTrajcands[NewTrajcands.size()-1].frame; u++)
					{
						pt.frame = u;
						pt.y = a2*u*u + a1*u + a0;
						pt.x = m*u + b;
						circle(XTrajIntegrated, Point2i(pt.frame, pt.x), 1, Scalar(0,0,255),1,8,0);
						circle(YTrajIntegrated, Point2i(pt.frame, pt.y), 1, Scalar(0,0,255),1,8,0);
						
					}	

					imshow("bla", YTrajIntegrated);
					waitKey();*/
					for(int w = 0; w < balls.size(); w++)
					{
						distanceY = EuDist(Point2i(balls[w].frame,balls[w].y), Point2i(balls[w].frame, a2*(balls[w].frame)*(balls[w].frame) + a1*(balls[w].frame) + a0));
						distanceX = EuDist(Point2i(balls[w].frame,balls[w].x),Point2i(balls[w].frame,m*balls[w].frame + b));
						if( distanceY < disty && distanceX < distx)
						{
							Finalcandidate.push_back(balls[w]);
							circle(YTrajIntegrated, Point2i(balls[w].frame, balls[w].y), 3, Scalar(255,0,0),-1,8,0);
						}
						
					}
					imshow("bla", YTrajIntegrated);
					//waitKey;

					if(Finalcandidate.size() > 4)
					{	

						line( XcandidatesTraj, Point(p_lines[j][0], p_lines[j][1]), Point(p_lines[j][2], p_lines[j][3]), Scalar(0,0,255), 1, CV_AA);
						imshow("lines", XcandidatesTraj);
						//waitKey;

						if(coeffger.size() == 0) 
						{
							coeffger.push_back(m);
							coeffgerb.push_back(b);
							coeffa0.push_back(a0);
							coeffa1.push_back(a1);
							coeffa2.push_back(a2);
							if(NewTrajcandstrunc[0].frame < minf) minf = NewTrajcandstrunc[0].frame; 
							if(NewTrajcandstrunc[NewTrajcandstrunc.size()-1].frame > maxf) maxf = NewTrajcandstrunc[NewTrajcandstrunc.size()-1].frame;
							for(int e = 0; e < NewTrajcandstrunc.size(); e++)
								FinalFinalcand.push_back(NewTrajcandstrunc[e]);
						}
						else if((coeffger.size() !=0 && (m>0 ? 1:-1) == (coeffger[coeffger.size()-1] >0 ? 1:-1)) && (abs(m - coeffger[coeffger.size()-1]) < m/5) && 
							(EuDist(Point2i(NewTrajcandstrunc[0].frame, NewTrajcandstrunc[0].x),Point2i(FinalFinalcand[FinalFinalcand.size()-1].frame, FinalFinalcand[FinalFinalcand.size()-1].x)) < 80 ) && 
							!(crossing > FinalFinalcand[FinalFinalcand.size()-1].frame && crossing < NewTrajcandstrunc[0].frame))
						{
 							coeffger.push_back(m);
							coeffgerb.push_back(b);
							coeffa0.push_back(a0);
							coeffa1.push_back(a1);
							coeffa2.push_back(a2);
							for(int e = 0; e < NewTrajcandstrunc.size(); e++)
								FinalFinalcand.push_back(NewTrajcandstrunc[e]);
							if(NewTrajcandstrunc[0].frame < minf) minf = NewTrajcandstrunc[0].frame; 
							if(NewTrajcandstrunc[NewTrajcandstrunc.size()-1].frame > maxf) maxf = NewTrajcandstrunc[NewTrajcandstrunc.size()-1].frame;
							line(XcandidatesTraj, Point2i(NewTrajcandstrunc[0].frame, NewTrajcandstrunc[0].x) , Point2i(NewTrajcandstrunc[NewTrajcandstrunc.size()-1].frame, NewTrajcandstrunc[NewTrajcandstrunc.size()-1].x), Scalar(255,255,0), 3, 8, 0);
							imshow("lines", XcandidatesTraj);
							//waitKey;
						}
						else
						{
							// Variablen initialisieren
							mtemp = 0;
							btemp = 0;
							a0temp = 0;
							a1temp = 0;
							a2temp  =0;

							// Speichern der coeffizienten einer Geradensammlung und Mittelwert ermittlung der Koeffizienten m und b
							coeffsGerade.push_back(coeffger);
							coeffsGeradeb.push_back(coeffgerb);
							coeffsParabela0.push_back(coeffa0);
							coeffsParabela1.push_back(coeffa1);
							coeffsParabela2.push_back(coeffa2);
							for(int e = 0; e < coeffger.size(); e++)
							{
								mtemp += coeffger[e];
								btemp += coeffgerb[e];
								a0temp += coeffa0[e];
								a1temp += coeffa1[e];
								a2temp += coeffa2[e];
							}
							mtemp = mtemp/coeffger.size();
							btemp = btemp/coeffger.size();
							a0temp = a0temp/coeffger.size();
							a1temp = a1temp/coeffger.size();
							a2temp = a2temp/coeffger.size();
							maverage.push_back(mtemp);
							baverage.push_back(btemp);
							a0average.push_back(a0temp);
							a1average.push_back(a1temp);
							a2average.push_back(a2temp);
							
							//Speichern der Punkte dieser Geradensammlung in vector und speichern der min und max frames der Geradensammlung
							FinalTrajectories.push_back(FinalFinalcand);
							minframe.push_back(minf);
							maxframe.push_back(maxf);

							// Zeichne average Gerade zwichen erstem Frame und letztem Frame der Geradensammlung mit maverage und baverage
							// und zeichne Gerade aus allen Punkten der Geradensammlung neu ermittelt
							line(XcandidatesTraj, Point2i(minf, mtemp*minf+btemp) , Point2i(maxf, mtemp*maxf + btemp), Scalar(255,0,0), 2, 8, 0);
							for(int u = 0; u < FinalFinalcand.size(); u++)
							{
								circle(XcandidatesTraj, Point2i(FinalFinalcand[u].frame, FinalFinalcand[u].x), 1, Scalar(255,0,0), 2,8,0);
								circle(YcandidatesTraj, Point2i(FinalFinalcand[u].frame, FinalFinalcand[u].y), 1, Scalar(255,0,0), 2,8,0);
							}
								
							
							calcrect(FinalFinalcand,mcalc,bcalc);
							calcparabol(FinalFinalcand, a0calc, a1calc, a2calc);
							mcalcs.push_back(mcalc);
							bcalcs.push_back(bcalc);
							a0calcs.push_back(a0calc);
							a1calcs.push_back(a1calc);
							a2calcs.push_back(a2calc);

							line(XcandidatesTraj, Point2i(minframe[minframe.size()-1], mcalc*minframe[minframe.size()-1]+bcalc) , Point2i(maxframe[maxframe.size()-1], mcalc*maxframe[maxframe.size()-1] + bcalc), Scalar(255,0,255), 2, 8, 0);
							imshow("lines", XcandidatesTraj);
							imshow(" parabols", YcandidatesTraj);
							//waitKey;
							// L�schen der alten Koeffizienten
							coeffger.clear();
							coeffgerb.clear();
							coeffa0.clear();
							coeffa1.clear();
							coeffa2.clear();
							FinalFinalcand.clear();
							minf = 500;
							maxf = 0;

							// Neue Koeffizienten mit anderem Vorzeichen der Steigung speichern, neue Kandidaten in FinalFinalcand speichern
							// neue minf und maxf Ermittlung
							coeffger.push_back(m);
							coeffgerb.push_back(b);
							coeffa0.push_back(a0);
							coeffa1.push_back(a1);
							coeffa2.push_back(a2);
														
							for(int e = 0; e < NewTrajcandstrunc.size(); e++)
								FinalFinalcand.push_back(NewTrajcandstrunc[e]);
							
							if(NewTrajcandstrunc[0].frame < minf) minf = NewTrajcandstrunc[0].frame; 
							if(NewTrajcandstrunc[NewTrajcandstrunc.size()-1].frame > maxf) maxf = NewTrajcandstrunc[NewTrajcandstrunc.size()-1].frame;
							
							
						}
						
						

						
						
					}
				}
			}

		}
	}
	// Letzte Geradensammlung ohne Vorzeichenwechsel danach
	{
		// Variablen initialisieren
		mtemp = 0;
		btemp = 0;
		a0temp = 0;
		a1temp = 0;
		a2temp=0;

		// Speichern der coeffizienten einer Geradensammlung und Mittelwert ermittlung der Koeffizienten m und b
		coeffsGerade.push_back(coeffger);
		coeffsGeradeb.push_back(coeffgerb);
		coeffsParabela0.push_back(coeffa0);
		coeffsParabela1.push_back(coeffa1);
		coeffsParabela2.push_back(coeffa2);
		for(int e = 0; e < coeffger.size(); e++)
		{
			mtemp += coeffger[e];
			btemp += coeffgerb[e];
			a0temp += coeffa0[e];
			a1temp += coeffa1[e];
			a2temp += coeffa2[e];
		}
		mtemp = mtemp/coeffger.size();
		btemp = btemp/coeffger.size();
		a0temp = a0temp/coeffger.size();
		a1temp = a1temp/coeffger.size();
		a2temp = a2temp/coeffger.size();
		maverage.push_back(mtemp);
		baverage.push_back(btemp);
		a0average.push_back(a0temp);
		a1average.push_back(a1temp);
		a2average.push_back(a2temp);
	

		//Speichern der Punkte dieser Geradensammlung in vector und speichern der min und max frames der Geradensammlung
		FinalTrajectories.push_back(FinalFinalcand);
		minframe.push_back(minf);
		maxframe.push_back(maxf);

		// Zeichne average Gerade zwichen erstem Frame und letztem Frame der Geradensammlung mit maverage und baverage
		// und zeichne Gerade aus allen Punkten der Geradensammlung neu ermittelt
		line(XcandidatesTraj, Point2i(minf, mtemp*minf+btemp) , Point2i(maxf, mtemp*maxf + btemp), Scalar(255,0,0), 2, 8, 0);
		for(int u = 0; u < FinalFinalcand.size(); u++)
		{
			circle(XcandidatesTraj, Point2i(FinalFinalcand[u].frame, FinalFinalcand[u].x), 1, Scalar(255,0,0), 2,8,0);
			circle(YcandidatesTraj, Point2i(FinalFinalcand[u].frame, FinalFinalcand[u].y), 1, Scalar(255,0,0), 2,8,0);
		}
								
							
		calcrect(FinalFinalcand,mcalc,bcalc);
		calcparabol(FinalFinalcand, a0calc, a1calc, a2calc);
		mcalcs.push_back(mcalc);
		bcalcs.push_back(bcalc);
		a0calcs.push_back(a0calc);
		a1calcs.push_back(a1calc);
		a2calcs.push_back(a2calc);

		line(XcandidatesTraj, Point2i(minframe[minframe.size()-1], mcalc*minframe[minframe.size()-1]+bcalc) , Point2i(maxframe[maxframe.size()-1], mcalc*maxframe[maxframe.size()-1] + bcalc), Scalar(255,0,255), 2, 8, 0);
		imshow("lines", XcandidatesTraj);
		imshow(" parabols", YcandidatesTraj);
		

	}


	// calculate frame of crossing between two lines
	for(int e = 0; e < maverage.size()-1; e++)
	{
		int framecross = 0;
		if(EuDist(Point2i(FinalTrajectories[e+1][0].frame, FinalTrajectories[e+1][0].x), Point2i(FinalTrajectories[e][FinalTrajectories[e].size()-1].frame, FinalTrajectories[e][FinalTrajectories[e].size()-1].x)) < 70 && (minframe[e+1] > maxframe[e]))
		{
			framecross = int((bcalcs[e] - bcalcs[e+1])/(mcalcs[e+1] - mcalcs[e]));
			if(framecross < minframe[e+1] && framecross > maxframe[e])
			{
				maxframe[e] = framecross;
				minframe[e+1] = framecross;
			}
				while(//((a2calcs[e]*maxframe[e]*maxframe[e] + a1calcs[e]*maxframe[e] + a0calcs[e]) - (a2calcs[e+1]*minframe[e+1]*minframe[e+1] + a1calcs[e+1]*minframe[e+1] + a0calcs[e+1]) > 5) && 
					(a2calcs[e+1]*minframe[e+1]*minframe[e+1] + a1calcs[e+1]*minframe[e+1] + a0calcs[e+1]) > 360)
					//while((mcalcs[e]*maxframe[e] + bcalcs[e]) - (mcalcs[e+1]*minframe[e+1] + bcalcs[e+1]) > 5) 
				{
					//maxframe[e] = maxframe[e]-1;
					minframe[e+1] = minframe[e+1] +1;
				}
				while(//((a2calcs[e+1]*minframe[e+1]*minframe[e+1] + a1calcs[e+1]*minframe[e+1] + a0calcs[e+1]) - (a2calcs[e]*maxframe[e]*maxframe[e] + a1calcs[e]*maxframe[e] + a0calcs[e]) > 5 ) &&
					(a2calcs[e]*maxframe[e]*maxframe[e] + a1calcs[e]*maxframe[e] + a0calcs[e]) > 360)
				{
					maxframe[e] = maxframe[e]-1;
					//minframe[e+1] = minframe[e+1]+1;
				}
			}
	}
	
	// Zeichne interpolierte parabeln und Geraden ein.
	for(int e = 0; e < maverage.size(); e++)
	{
		for(int u = minframe[e]; u < maxframe[e]; u++)
		{
			pt.frame = u;
			pt.y = a2calcs[e]*u*u + a1calcs[e]*u + a0calcs[e];
			pt.x = mcalcs[e]*u + bcalcs[e];
			circle(XTrajIntegrated, Point2i(pt.frame, pt.x), 1, Scalar(0,0,255),1,8,0);
			circle(YTrajIntegrated, Point2i(pt.frame, pt.y), 1, Scalar(0,0,255),1,8,0);
			InterpolatedBalls.push_back(pt);
		}	
		FinalFinalTrajectories.push_back(InterpolatedBalls);
		imshow(" integrated x", XTrajIntegrated);
		imshow(" integrated y", YTrajIntegrated);
		paint1traj(InterpolatedBalls,XcandidatesTraj, YcandidatesTraj, trackedframe);
		imshow(" x", XcandidatesTraj);
		imwrite("x_interpolated.jpg",XcandidatesTraj);
		imshow(" y", YcandidatesTraj);
		imwrite("y_interpolated.jpg",YcandidatesTraj);
		imshow(" finaltraj", trackedframe);
		imwrite("finaltraj.jpg",trackedframe);
		//waitKey();
	}

	// paint balls over the lines
	for(int w = 0; w < balls.size(); w++)
	{
		circle(XcandidatesTraj, Point2i((balls[w].frame), balls[w].x), 1,Scalar(0,0,0),1,8,0);
		circle(YcandidatesTraj, Point2i((balls[w].frame), balls[w].y), 1,Scalar(0,0,0),1,8,0);
		circle(XTrajIntegrated, Point2i((balls[w].frame), balls[w].x), 1,Scalar(0,0,0),1,8,0);
		circle(YTrajIntegrated, Point2i((balls[w].frame), balls[w].y), 1,Scalar(0,0,0),1,8,0);
	}
	
	imshow("lines", XcandidatesTraj);
	waitKey();

}
		
void Tracker::FindTrajectories2(vector<Ballcands> balls, vector<vector<Ballcands>> trajsall, int frameInit, int frameEnd, Mat trackedframe)
{		
	InterpolatedBalls.clear();
	Mat candidatesBall(frameReference.rows, frameReference.cols, CV_32FC3);
	candidatesBall=Scalar(255,255,255);
	testballestimates = candidatesBall.clone();
	//testballestimates = Scalar(255,255,255);
	Mat candidatesBally(frameReference.rows, frameReference.cols, CV_32FC3);
	candidatesBally=Scalar(255,255,255);
	Mat XcandidatesTraj(frameReference.rows, frameReference.cols, CV_32FC3);
	XcandidatesTraj=Scalar(255,255,255);
	Mat YcandidatesTraj(frameReference.rows,frameReference.cols, CV_32FC3);
	YcandidatesTraj=Scalar(255,255,255);
	Mat XTrajIntegrated(frameReference.rows, frameReference.cols, CV_32FC3);
	XTrajIntegrated=Scalar(255,255,255);
	Mat YTrajIntegrated(frameReference.rows,frameReference.cols, CV_32FC3);
	YTrajIntegrated=Scalar(255,255,255);
	Mat trackedcopy = trackedframe.clone();
	
	vector<vector<Ballcands>> possibleTrajs;
	vector<vector<Ballcands>> CandTrajectories;
	vector<vector<Ballcands>> FinalTrajectories, FinalFinalTrajectories;
	vector<Ballcands> FinalFinalcand;
	vector<double> coeffger, coeffgerb, coeffa0, coeffa1, coeffa2;
	vector<vector<double>> coeffsGerade, coeffsGeradeb, coeffsParabela0, coeffsParabela1, coeffsParabela2;
	vector<double> maverage, baverage, mcalcs, bcalcs;
	vector<double> a0average, a1average, a2average, a0calcs, a1calcs, a2calcs;
	vector<int> minframe, maxframe;
	int minf = 500, maxf = 0;
	double m,b, a2, a1, a0;
	double distx = 15;
	double disty = 15;
	double mtemp;
	double btemp;
	double a0temp, a1temp, a2temp, mcalc, bcalc, a0calc, a1calc, a2calc;
	Ballcands pt;
	
	XTrajIntegrated = candidatesBall.clone();
	YTrajIntegrated = candidatesBally.clone();
	
	for(int j = 0; j < trajsall.size(); j++) // Schaue alle m"oglichen Trajektorien an und falls ein Punkt in x-frame nahe der Gerade und Y-frame nahe der Parabel liegt, speicher es in eine Trajektorie
	{
		
		double dist = 0, distnextpt = 0;
		Ballcands balltemp;


		
		calcrect(trajsall[j], m, b); // F"ur jede Trajektorie ermittle m, b
		
		if(abs(m) >1/6 && abs(trajsall[j][0].frame - trajsall[j][trajsall[j].size()-1].frame) > 4 && EuDist(Point2i(trajsall[j][0].frame,trajsall[j][0].x),Point2i(trajsall[j][trajsall[j].size()-1].frame,trajsall[j][trajsall[j].size()-1].x)) > 10)
		{
		
			//if(NewTrajcands.size() > 3)
			{
				vector<Ballcands> Finalcandidate, NewTrajcandstrunc; 
				for(int e = 1; e < trajsall[j].size()-1; e++)
					NewTrajcandstrunc.push_back(trajsall[j][e]);
				CandTrajectories.push_back(NewTrajcandstrunc);
				
				calcparabol(NewTrajcandstrunc, a0, a1, a2); // ermittle a0, a1, a2 parabel Koeffizienten
				for(int u = NewTrajcandstrunc[0].frame; u < NewTrajcandstrunc[NewTrajcandstrunc.size()-1].frame; u++)
				{
					pt.frame = u;
					pt.y = a2*u*u + a1*u + a0;
					pt.x = m*u + b;
					circle(XTrajIntegrated, Point2i(pt.frame, pt.x), 1, Scalar(0,0,255),1,8,0);
					circle(YTrajIntegrated, Point2i(pt.frame, pt.y), 1, Scalar(0,0,255),1,8,0);
				}	

				distnextpt = 0;
				
				
				if(a2 >0.05)
				{
					/*line( XcandidatesTraj, Point(p_lines[j][0], p_lines[j][1]), Point(p_lines[j][2], p_lines[j][3]), Scalar(255,255,0), 1, CV_AA);
					imshow("lines", XcandidatesTraj);
					waitKey();*/

					double distanceX, distanceY;
					//double error = 0;
					int crossing;
					
					
					if(coeffger.size()!=0)
						crossing = int((b - coeffgerb[coeffgerb.size()-1])/(coeffger[coeffger.size()-1] - m));
					else 
						crossing = NewTrajcandstrunc[0].frame -20;

					

					for(int w = 0; w < balls.size(); w++)
					{
						if(balls[w].frame > crossing && balls[w].frame < NewTrajcandstrunc[NewTrajcandstrunc.size()-2].frame)
						{
							distanceY = EuDist(Point2i(balls[w].frame,balls[w].y), Point2i(balls[w].frame, a2*(balls[w].frame)*(balls[w].frame) + a1*(balls[w].frame) + a0));
							distanceX = EuDist(Point2i(balls[w].frame,balls[w].x),Point2i(balls[w].frame,m*balls[w].frame + b));
							if( distanceY < disty && distanceX < distx)
							{
								Finalcandidate.push_back(balls[w]);
							}
						}
					}

					
					// show trajectory
					
					if(Finalcandidate.size() > NewTrajcandstrunc.size())
					{
						calcrect(Finalcandidate, m, b); // neue Geradencoeffizienten
						calcparabol(Finalcandidate, a0, a1, a2); // ermittle a0, a1, a2 parabel Koeffizienten
						if(a2 > 0.05 && EuDist(Point2i(Finalcandidate[0].frame,Finalcandidate[0].x), Point2i(Finalcandidate[Finalcandidate.size()-1].frame,Finalcandidate[Finalcandidate.size()-1].x)) > 15)
							NewTrajcandstrunc = Finalcandidate;
					}
					{	

						
						if(coeffger.size() == 0) 
						{
							coeffger.push_back(m);
							coeffgerb.push_back(b);
							coeffa0.push_back(a0);
							coeffa1.push_back(a1);
							coeffa2.push_back(a2);
							if(NewTrajcandstrunc[0].frame < minf) minf = NewTrajcandstrunc[0].frame; 
							if(NewTrajcandstrunc[NewTrajcandstrunc.size()-1].frame > maxf) maxf = NewTrajcandstrunc[NewTrajcandstrunc.size()-1].frame;
							for(int e = 0; e < NewTrajcandstrunc.size(); e++)
								FinalFinalcand.push_back(NewTrajcandstrunc[e]);
						}
						else if((coeffger.size() !=0 && (m>0 ? 1:-1) == (coeffger[coeffger.size()-1] >0 ? 1:-1)) && (abs(m - coeffger[coeffger.size()-1]) < m/5) && 
							(EuDist(Point2i(NewTrajcandstrunc[0].frame, NewTrajcandstrunc[0].x),Point2i(FinalFinalcand[FinalFinalcand.size()-1].frame, FinalFinalcand[FinalFinalcand.size()-1].x)) < 80 ) && 
							!(crossing > FinalFinalcand[FinalFinalcand.size()-1].frame && crossing < NewTrajcandstrunc[0].frame))
						{
 							coeffger.push_back(m);
							coeffgerb.push_back(b);
							coeffa0.push_back(a0);
							coeffa1.push_back(a1);
							coeffa2.push_back(a2);
							for(int e = 0; e < NewTrajcandstrunc.size(); e++)
								FinalFinalcand.push_back(NewTrajcandstrunc[e]);
							if(NewTrajcandstrunc[0].frame < minf) minf = NewTrajcandstrunc[0].frame; 
							if(NewTrajcandstrunc[NewTrajcandstrunc.size()-1].frame > maxf) maxf = NewTrajcandstrunc[NewTrajcandstrunc.size()-1].frame;
							//waitKey;
						}
						else
						{
							// Variablen initialisieren
							mtemp = 0;
							btemp = 0;
							a0temp = 0;
							a1temp = 0;
							a2temp  =0;

							// Speichern der coeffizienten einer Geradensammlung und Mittelwert ermittlung der Koeffizienten m und b
							coeffsGerade.push_back(coeffger);
							coeffsGeradeb.push_back(coeffgerb);
							coeffsParabela0.push_back(coeffa0);
							coeffsParabela1.push_back(coeffa1);
							coeffsParabela2.push_back(coeffa2);
							for(int e = 0; e < coeffger.size(); e++)
							{
								mtemp += coeffger[e];
								btemp += coeffgerb[e];
								a0temp += coeffa0[e];
								a1temp += coeffa1[e];
								a2temp += coeffa2[e];
							}
							mtemp = mtemp/coeffger.size();
							btemp = btemp/coeffger.size();
							a0temp = a0temp/coeffger.size();
							a1temp = a1temp/coeffger.size();
							a2temp = a2temp/coeffger.size();
							maverage.push_back(mtemp);
							baverage.push_back(btemp);
							a0average.push_back(a0temp);
							a1average.push_back(a1temp);
							a2average.push_back(a2temp);
							
							//Speichern der Punkte dieser Geradensammlung in vector und speichern der min und max frames der Geradensammlung
							FinalTrajectories.push_back(FinalFinalcand);
							minframe.push_back(minf);
							maxframe.push_back(maxf);

							// Zeichne average Gerade zwichen erstem Frame und letztem Frame der Geradensammlung mit maverage und baverage
							// und zeichne Gerade aus allen Punkten der Geradensammlung neu ermittelt
							line(XcandidatesTraj, Point2i(minf, mtemp*minf+btemp) , Point2i(maxf, mtemp*maxf + btemp), Scalar(255,0,0), 2, 8, 0);
							for(int u = 0; u < FinalFinalcand.size(); u++)
							{
								circle(XcandidatesTraj, Point2i(FinalFinalcand[u].frame, FinalFinalcand[u].x), 1, Scalar(255,0,0), 2,8,0);
								circle(YcandidatesTraj, Point2i(FinalFinalcand[u].frame, FinalFinalcand[u].y), 1, Scalar(255,0,0), 2,8,0);
							}
								
							
							calcrect(FinalFinalcand,mcalc,bcalc);
							calcparabol(FinalFinalcand, a0calc, a1calc, a2calc);
							mcalcs.push_back(mcalc);
							bcalcs.push_back(bcalc);
							a0calcs.push_back(a0calc);
							a1calcs.push_back(a1calc);
							a2calcs.push_back(a2calc);

							
							//waitKey;
							// L�schen der alten Koeffizienten
							coeffger.clear();
							coeffgerb.clear();
							coeffa0.clear();
							coeffa1.clear();
							coeffa2.clear();
							FinalFinalcand.clear();
							minf = 500;
							maxf = 0;

							// Neue Koeffizienten mit anderem Vorzeichen der Steigung speichern, neue Kandidaten in FinalFinalcand speichern
							// neue minf und maxf Ermittlung
							coeffger.push_back(m);
							coeffgerb.push_back(b);
							coeffa0.push_back(a0);
							coeffa1.push_back(a1);
							coeffa2.push_back(a2);
														
							for(int e = 0; e < NewTrajcandstrunc.size(); e++)
								FinalFinalcand.push_back(NewTrajcandstrunc[e]);
							
							if(NewTrajcandstrunc[0].frame < minf) minf = NewTrajcandstrunc[0].frame; 
							if(NewTrajcandstrunc[NewTrajcandstrunc.size()-1].frame > maxf) maxf = NewTrajcandstrunc[NewTrajcandstrunc.size()-1].frame;
							
							
						}
						
						

						
						
					}
				}
			}

		}
	}
	// Letzte Geradensammlung ohne Vorzeichenwechsel danach
	{
		// Variablen initialisieren
		mtemp = 0;
		btemp = 0;
		a0temp = 0;
		a1temp = 0;
		a2temp=0;

		// Speichern der coeffizienten einer Geradensammlung und Mittelwert ermittlung der Koeffizienten m und b
		coeffsGerade.push_back(coeffger);
		coeffsGeradeb.push_back(coeffgerb);
		coeffsParabela0.push_back(coeffa0);
		coeffsParabela1.push_back(coeffa1);
		coeffsParabela2.push_back(coeffa2);
		for(int e = 0; e < coeffger.size(); e++)
		{
			mtemp += coeffger[e];
			btemp += coeffgerb[e];
			a0temp += coeffa0[e];
			a1temp += coeffa1[e];
			a2temp += coeffa2[e];
		}
		mtemp = mtemp/coeffger.size();
		btemp = btemp/coeffger.size();
		a0temp = a0temp/coeffger.size();
		a1temp = a1temp/coeffger.size();
		a2temp = a2temp/coeffger.size();
		maverage.push_back(mtemp);
		baverage.push_back(btemp);
		a0average.push_back(a0temp);
		a1average.push_back(a1temp);
		a2average.push_back(a2temp);
	

		//Speichern der Punkte dieser Geradensammlung in vector und speichern der min und max frames der Geradensammlung
		FinalTrajectories.push_back(FinalFinalcand);
		minframe.push_back(minf);
		maxframe.push_back(maxf);

		// Zeichne average Gerade zwichen erstem Frame und letztem Frame der Geradensammlung mit maverage und baverage
		// und zeichne Gerade aus allen Punkten der Geradensammlung neu ermittelt
		line(XcandidatesTraj, Point2i(minf, mtemp*minf+btemp) , Point2i(maxf, mtemp*maxf + btemp), Scalar(255,0,0), 2, 8, 0);
		for(int u = 0; u < FinalFinalcand.size(); u++)
		{
			circle(XcandidatesTraj, Point2i(FinalFinalcand[u].frame, FinalFinalcand[u].x), 1, Scalar(255,0,0), 2,8,0);
			circle(YcandidatesTraj, Point2i(FinalFinalcand[u].frame, FinalFinalcand[u].y), 1, Scalar(255,0,0), 2,8,0);
		}
								
							
		calcrect(FinalFinalcand,mcalc,bcalc);
		calcparabol(FinalFinalcand, a0calc, a1calc, a2calc);
		mcalcs.push_back(mcalc);
		bcalcs.push_back(bcalc);
		a0calcs.push_back(a0calc);
		a1calcs.push_back(a1calc);
		a2calcs.push_back(a2calc);
	}


	// calculate frame of crossing between two lines
	for(int e = 0; e < maverage.size()-1; e++)
	{
		int framecross = 0;
		double distendpts = 0;
		if(EuDist(Point2i(FinalTrajectories[e+1][0].frame, FinalTrajectories[e+1][0].x), Point2i(FinalTrajectories[e][FinalTrajectories[e].size()-1].frame, FinalTrajectories[e][FinalTrajectories[e].size()-1].x)) < 70 && (minframe[e+1] > maxframe[e]))
		{
			framecross = int((bcalcs[e] - bcalcs[e+1])/(mcalcs[e+1] - mcalcs[e]));
			distendpts = abs((a2calcs[e]*framecross*framecross + a1calcs[e]*framecross + a0calcs[e]) - (a2calcs[e+1]*framecross*framecross + a1calcs[e+1]*framecross + a0calcs[e+1]));
			if(distendpts < 15 && framecross < minframe[e+1] && framecross > maxframe[e])
			{
				maxframe[e] = framecross;
				minframe[e+1] = framecross;
			}
			
				while(//((a2calcs[e]*maxframe[e]*maxframe[e] + a1calcs[e]*maxframe[e] + a0calcs[e]) - (a2calcs[e+1]*minframe[e+1]*minframe[e+1] + a1calcs[e+1]*minframe[e+1] + a0calcs[e+1]) > 5) && 
					(a2calcs[e+1]*minframe[e+1]*minframe[e+1] + a1calcs[e+1]*minframe[e+1] + a0calcs[e+1]) > 360)
					//while((mcalcs[e]*maxframe[e] + bcalcs[e]) - (mcalcs[e+1]*minframe[e+1] + bcalcs[e+1]) > 5) 
				{
					//maxframe[e] = maxframe[e]-1;
					minframe[e+1] = minframe[e+1] +1;
				}
				while(//((a2calcs[e+1]*minframe[e+1]*minframe[e+1] + a1calcs[e+1]*minframe[e+1] + a0calcs[e+1]) - (a2calcs[e]*maxframe[e]*maxframe[e] + a1calcs[e]*maxframe[e] + a0calcs[e]) > 5 ) &&
					(a2calcs[e]*maxframe[e]*maxframe[e] + a1calcs[e]*maxframe[e] + a0calcs[e]) > 360)
				{
					maxframe[e] = maxframe[e]-1;
					//minframe[e+1] = minframe[e+1]+1;
				}
			}
	}
	
	// Zeichne interpolierte parabeln und Geraden ein.
	InterpolatedBalls.clear();

	for(int e = 0; e < maverage.size(); e++)
	{
		for(int u = minframe[e]; u < maxframe[e]; u++)
		{
			pt.frame = u;
			pt.y = a2calcs[e]*u*u + a1calcs[e]*u + a0calcs[e];
			pt.x = mcalcs[e]*u + bcalcs[e];
			circle(XTrajIntegrated, Point2i(pt.frame, pt.x), 1, Scalar(0,0,255),2,8,0);
			circle(YTrajIntegrated, Point2i(pt.frame, pt.y), 1, Scalar(0,0,255),2,8,0);
			InterpolatedBalls.push_back(pt);
		}	
		FinalFinalTrajectories.push_back(InterpolatedBalls);
		paint1traj(InterpolatedBalls,XcandidatesTraj, YcandidatesTraj, trackedframe);
		
		//waitKey();
	}

	for(int w = 0; w < balls.size(); w++)
	{
		circle(XcandidatesTraj, Point2i((balls[w].frame), balls[w].x), 1,Scalar(0,0,0),1,8,0);
		circle(YcandidatesTraj, Point2i((balls[w].frame), balls[w].y), 1,Scalar(0,0,0),1,8,0);
		circle(XTrajIntegrated, Point2i((balls[w].frame), balls[w].x), 1,Scalar(0,0,0),1,8,0);
		circle(YTrajIntegrated, Point2i((balls[w].frame), balls[w].y), 1,Scalar(0,0,0),1,8,0);
	}
	imshow("lines", XTrajIntegrated);
	imwrite("x_interpolated.jpg",XTrajIntegrated);
	imshow(" y", YTrajIntegrated);
	imwrite("y_interpolated.jpg",YTrajIntegrated);
	imshow("tracked", trackedframe);
	imwrite("finaltraj.jpg",trackedframe);
}
		
