# Supplementary material for: Tracking of Ball and Players in Beach Volleyball Videos
Source: PLoS One. 2014 Nov 26;9(11):e111730. doi: 10.1371/journal.pone.0111730 (PMC4245102; doi:10.1371/journal.pone.0111730)
Supplement: Code S1 — Algorithm code. The algorithm code used in this work for tracking the ball and the players. (ZIP) [file pone.0111730.s001.zip › Code/Tracker.h]

#ifndef TRACKER_H
#define TRACKER_H

// TO Do
// File �berschreiben
// update gui vom Tracker aus?


//includes
#include <opencv.hpp>
#include <fstream>
#include <vector>
#include <iostream>
#include <QtXml\qdom.h>
#include <QtGui/qfiledialog.h>


// namespaces
using namespace cv;
using std::cout;
using std::string;
using std::endl;

struct BallContact
{
	int Frame;
	Point2i PointIm;
	Point2f PointWrld;
};
struct Spielzug
{
	long Anfang; //frames, not ms
	long Ende;
	string Aufschlagspieler;
	string Annahmespieler;
	string Zuspieler;
	string Blocktechnik;
	string Annahmeseitigkeit;
	bool Team1Oben;
	bool Positionswechsel;
	bool Annahmefehler; 
	bool ZweiterBall;
	bool Zuspielfehler; 	
	bool Spieler1_li;
	bool Spieler1_re;
	bool Spieler2_li;
	bool Spieler2_re;
	int PunkteTeam1;
	int PunkteTeam2;
	BallContact Aufschlag;
	BallContact Annahme;
	BallContact Zuspiel;
	BallContact Angriff;
	BallContact Anlauf;
	BallContact Abwehr;
};

typedef struct
{
	Mat3b img;
	vector<Point2i> ptList;

}MouseClickParams;

struct particle
{
	double w, wcolor, wmov, wmask;
	int xim;
	int yim;
	double xwrld;
	double ywrld;
	//double xvel;	// assign particles the direction of the average particle for more weight or for resampling more in moving direction
	//double yvel;
	vector <vector<Mat>> hists;
	vector<Rect> rects;
};

struct initPosition
{
	string Name;
	Point2i ptWrld;
	bool def;
	int Team;
};

struct PlayerPos
{
	Point2d ptWrld;
	Point2i ptImg;
	int	frameNr;
};

//Point to form a link
struct ptlink
{
	Point2i pt;
	int nFrame;
	int ntraj;
	bool detected;
};

//Trajectory
struct BallTrajectory
{
	vector <ptlink> previousPts;
	vector <ptlink>	estimate;
	ptlink nextpt;
	double a0,a1,a2,b,m;
	double error;
	int missingFrames;
	 
};

//Candidates of a ball
struct ballCandidate
{
	Point2i pt;
	Rect rectIn;
	Rect rectOut;
	int nonZeroIn;
	int nonZeroOut;
	bool inlink;
};

struct cmp { // compare
    bool operator ()(Spielzug const& a, Spielzug const& b) const {
		if (a.Anfang < b.Anfang) return true;
        if (a.Anfang > b.Anfang) return false;

        return false;
    }
};

struct Ballcands
{
	int x, y, frame;
};

class Tracker
{
public:
	Tracker(); //Constructor - call readfiles() and calibrate()
	~Tracker();	//Destructor

	void readFiles(const string &scouterFileName, const string &videoFileName);	//read video and scouter file, 
	void calibrate(const long &frameNum, const vector<Point2i> &mcpPointList,int Zug); 
	void writeCalibfile();
	void showim();
	void startTracking(int frameInit, int frameEnd, const int Zug); // 1 Spielzug tracken, soll noch Info ueber die Position der Spieler bekommen
	void onMouse(int event, int x, int y, int flags, void* param);

	void PaintPoints(Mat &img, const vector<Point2i> &ptList, Scalar color, const string &windowname);
	void calcfirstBG();
	void startTrackingIntHist(int frameInit, int frameEnd, const int Zug);
	static void realOnMouse(int event, int x, int y, int flags, void *param) //http://stackoverflow.com/questions/6781622/opencv-2-3-with-vs-2008-mouse-events
    {
		MouseClickParams *mcp = (MouseClickParams *) param;
		char number[3];

		switch( event )
		{
		case CV_EVENT_LBUTTONUP:
		
			{
				Point2i pt(x,y);
				mcp->ptList.push_back(pt);
				//this->PaintPoints(mcp->img.clone(), mcp->ptList);  //geht nicht weil braucht ein Objekt von Tracker f�r den Pointer this.
				//PaintPoints(mcp->img.clone(), mcp->ptList);  //geht nicht weil braucht ein Objekt von Tracker f�r den Pointer this.

			}

		break;

		case CV_EVENT_RBUTTONUP:
			if(mcp->ptList.size() > 0)
			{
				mcp->ptList.pop_back();

				//this->PaintPoints(mcp->img.clone(), mcp->ptList);
				//PaintPoints(mcp->img.clone(), mcp->ptList);
			}
			break;
		default:
			break;
		}
	}
	vector<Spielzug> Spielzuege;
	vector<vector<PlayerPos>> PlayersPositions;
	vector<vector <vector<Rect>>> allgrids;
	vector<vector<vector<vector<Mat>>>> allIntHist;
	vector <int> contactFrames;
	vector<ptlink> framesBall;
	vector<Ballcands> Ballcandseval;
	vector<int> order;
	bool IntHistTracking;
	bool Trackingis;
	bool showTrackingChecked;
	bool calcOnOneFrame;
	bool paused;
	bool isLoadingCal;
	bool updateHist;
	bool validVideo;
	bool validScouter;
	bool prevTeam1Oben;
	bool TrackBall;
	bool TrackPlayers;
	bool EvaluatePlayers;
	bool ballContact;
	bool EvaluateBall;
	bool ballStarted;
	int frameBallini;
	int numparts;
	int numrects;
	double weightColor;
	double weightMotion;
	double weightMask;
	double corrUpHist;
	double YCorrection;
	double spreadGaussx;
	double spreadGaussy;
	int waitFrames;
	int numcolsIntHist;
	int numrowsIntHist;
	int minDistBall;
	string scouterName;
	string videoName;

private:
	void writeTrackingResultToFile();
	void parseXML(QDomNode &a);
	void calculateHomography();
	void initializeTracker(particle ptcl);
	void imToWorld(const Point2i &imgPt, Point2d &wrldPt); 
	void worldToIm(const Point2d &wrldPt, Point2i &imgPt);
	Rect createRectAtPoint(const Point2f &avPart, const int &numsplits, const int &split); // receive point in pixels, adapt rectangle in world dimensions, convert back to pixels
	void calculateHist(const Mat3b *src, Mat *hist1, Mat *hist2, Mat *hist3, Mat bg1, Mat bg2, Mat bg3 );
	void calibrate(const long &frameNum, const string &windowname);	// jump to first serve frame from scouter file and get user to click on corners and players
	void setParticlesHists(particle *part);
	void calcWeights();
	void calcMaskedWeight(particle *part);
	void calcMovementWeight(particle *part);
	void calcWeightPropToDistFromOthers();
	void calcAvParts();
	void repositionCloud();
	void updateAvParts();
	void resampleParticles(vector<vector<particle>> &newparts, const int &Zug);
	Rect createRectarea(const Point2f &avPart, Mat &framecopy, vector<vector<Rect>> *grid);
	void setParticleHist_IntHist( struct particle *part,int numRect, vector<vector<Rect>> grid, int gridy, int gridx, const vector<vector<vector<Mat>>> IntHist);
	Point2i searchPlayer( Mat3b framecopy,Mat3b frameMask,vector<vector<Mat>> histRef,vector<particle> avparts, RNG rng,int pl);
	Point2i searchInitialPlayer( Mat3b framecopy,Mat3b frameMask,vector<vector<Mat>> histRef,vector<particle> avparts, RNG rng,int pl, int Zug);
	void repositionCloudIntHist(int Zug);
	void createIntHist(Mat3b framecopy, vector<vector<Rect>> grid, vector<vector<vector<Mat>>> *IntHist);
	void calculateHist2(const Mat3b *src, Mat *hist1, Mat *hist2, Mat *hist3);
	void calculateHist3(const Mat3b *src, Mat *hist);
	void findBallCandidates(vector <ballCandidate> *newcandidates);
	double EuDist(const Point2d &point_one, const Point2d &point_two);
	void linkCandidates(vector<ballCandidate> *newCandidates,vector<ballCandidate> *oldCandidates,vector<vector<ptlink>> *newlinks,int frame);
	void updateLinks(vector<ballCandidate> *newCandidates,vector<vector<ptlink>> *links,vector<vector<ptlink>> *newlinked, int frame);
	void createNewTrajectory(vector<ptlink> link, BallTrajectory *newtraj);
	void calculateParametersEquations(vector <ptlink> linked,vector <ptlink> &estimate, double &a0, double &a1, double &a2,  double &m, double &b);
	void calcrect(vector <Ballcands> linked, double &m, double &b);
	void calcrect(vector <ptlink> linked, double &m, double &b);
	void calcparabol(vector <ptlink> linked, double &a0,double &a1, double &a2);
	double determinant(double A[3][3]);
	void updateTrajectory(vector<BallTrajectory> *traj, vector<ballCandidate> *newCandidates);
	void paintraj(BallTrajectory alltraj,Mat xdi,Mat ydi,Mat framevideo, int frameInit);
	void largestTrajs(vector<BallTrajectory> *CandidatesTraj, vector<BallTrajectory> *Trajectories);
	void TrajIntegration(vector<BallTrajectory> *Trajectories,vector<BallTrajectory> *TrajectoriesInterp,int frameInit, Mat XTrajIntegrated, Mat YTrajIntegrated);
	bool checkPathTraj(BallTrajectory Trajectory);
	void initializeParticles();
	void showHist(const Mat hist);
	void results(Mat frameResults);
	void evaluatePlayers(Mat3b trackedframe,vector<particle> avparts,int frame, int frameInit, const int Zug);
	void calcColorWeight(particle *part, int pl);
	void FindTrajectories(vector<Ballcands> b, int frameInit, int frameEnd, Mat trackedframe);
	void calcparabol3(vector <Ballcands> linked, double &c,double &b, double &a);
	void paintalltraj(vector<vector<Ballcands>> alltraj, Mat XcandidatesTraj, Mat YcandidatesTraj, Mat framevideo);
	void paint1traj(vector<Ballcands> alltraj, Mat XcandidatesTraj, Mat YcandidatesTraj, Mat framevideo);
	void calcparabol(vector <Ballcands> linked, double &a0,double &a1, double &a2);
	void calcparabol2(vector <ptlink> linked, double &a0,double &a1, double &a2);
	void calcrect2(vector <ptlink> linked, double &m, double &b);
	void FindTrajectories2(vector<Ballcands> balls, vector<vector<Ballcands>> trajsall, int frameInit, int frameEnd, Mat trackedframe);
	
	//variables
	VideoCapture capture;
	std::ofstream trackerDat;
	std::ofstream calibrationDat;
	std::ofstream referenceDat;
	std::ofstream DATAPARTICLES;
	std::ofstream trackingEvaluation;
	std::ofstream ballEvaluation;
		
	MouseClickParams mcp; //struct
	vector<Point2d> srcPts, dstPts; // corners and respective world points
	Mat1d H, Hinv;
	//Mat3b frameBG, frameReference, movingforeground, framecopy, maskMoving;
	Mat3b frameBG, frameReference,  framecopy;
	VideoWriter record;
	Mat movingforeground,maskMoving;
	//int numrects;
	//int numparts;
	vector<particle> players;
	vector<vector<particle>> particles;
	vector<particle> avparts;
	vector<string> namesPlayers;
	vector <vector<ptlink>> links;
	vector<double> maxweight;
	double avmaxweight;
	double avCloudspread;
	vector<double> minweight;
	double maxtempweightcolor[4], maxtempweightmask, maxtempweightmov;
	vector<initPosition> initPos;
	vector<double> maxX;
	vector<double> minX;
	RNG rng;
	int fps;
	int playerReposition;
	bool switchedSides;
	Mat3b BG, maskedRef, frameOriginal, testballestimates;
	long calibframe;
	vector<int> checkClouds;
	vector<int> checkMask;
	double dist1, dist2, dist3, owndist;
	vector <BallTrajectory> PossibleTrajectories; //The possible candidates of a ball (growing trajectories)
	vector <BallTrajectory> CandidatesTrajectories; //The candidates of a ball (terminates trajectories)
	vector <BallTrajectory> Trajectories; //The candidate trajectories selected
	vector<BallTrajectory> TrajectoriesInterp; //Final trajectories
	vector <ballCandidate> candidatesPrev; //Ball candidates in the previous frame
	vector <ballCandidate> candidates; //Ball candidates in the current frame
	vector <Ballcands> InterpolatedBalls;
	int distEvaluate;
	particle ptcl;
	vector<Mat> Xtrajs, Ytrajs, Finaltrajs;
	
};


#endif
